# Supplementary material for: Specific Micronutrient Intake Association with Diabetic Neuropathy Severity in Adults with Type 2 Diabetes
Source: Nutrients. 2026 Jul 1;18(13):2134. doi: 10.3390/nu18132134 (PMC13363547; doi:10.3390/nu18132134)
Supplement: Supplementary file 1 [file nutrients-18-02134-s001.zip]

Archive with 1 entries (1 files):
- nutrients-4386357-supplementary.xlsx
