# Supplementary material for: Specific Micronutrient Intake Association with Diabetic Neuropathy Severity in Adults with Type 2 Diabetes
Source: Nutrients. 2026 Jul 1;18(13):2134. doi: 10.3390/nu18132134 (PMC13363547; doi:10.3390/nu18132134)
Supplement: Supplementary file 1 [file nutrients-18-02134-s001.zip › nutrients-4386357-supplementary.xlsx]

## Sheet: Table S1. PCA results
Factor Analysis
Notes
Output Created		08-APR-2026 16:41:30
Comments
Input	Data	C:\Users\User\Desktop\FIA\Articole medicina\FFQ\Date FFQ partea 1.sav
	Active Dataset	DataSet1
	Filter	<none>
	Weight	<none>
	Split File	<none>
	N of Rows in Working Data File	300
Missing Value Handling	Definition of Missing	MISSING=EXCLUDE: User-defined missing values are treated as missing.
	Cases Used	LISTWISE: Statistics are based on cases with no missing values for any variable used.
Syntax		FACTOR /VARIABLES bev_water_freq bev_water_amt bev_light_freq bev_light_amt bev_sugary_freq bev_sugary_amt bev_fruitjuice_freq bev_fruitjuice_amt bev_vegjuice_freq bev_vegjuice_amt bev_wholemilk_freq bev_wholemolk_amt bev_semimilk_freq bev_semimilk_amt bev_tea_freq bev_tea_amt bev_coffee_freq bev_coffee_amt bev_beeralc_freq bev_beeralc_amt bev_beernalc_freq bev_beernalc_amt bev_wine_freq bev_wine…
Resources	Processor Time	00:00:00.48
	Elapsed Time	00:00:00.66
	Maximum Memory Required	1242104 (1212.992K) bytes
KMO and Bartlett's Test
Kaiser-Meyer-Olkin Measure of Sampling Adequacy.		0.551972
Bartlett's Test of Sphericity	Approx. Chi-Square	19537
	df	5565
	Sig.	0
Communalities
	Initial	Extraction
bev_water_freq	1	0.467685
bev_water_amt	1	0.536729
bev_light_freq	1	0.87376
bev_light_amt	1	0.840507
bev_sugary_freq	1	0.673279
bev_sugary_amt	1	0.692652
bev_fruitjuice_freq	1	0.82044
bev_fruitjuice_amt	1	0.841068
bev_vegjuice_freq	1	0.857144
bev_vegjuice_amt	1	0.863672
bev_wholemilk_freq	1	0.682452
bev_wholemolk_amt	1	0.735186
bev_semimilk_freq	1	0.712913
bev_semimilk_amt	1	0.731125
bev_tea_freq	1	0.643566
bev_tea_amt	1	0.684222
bev_coffee_freq	1	0.661865
bev_coffee_amt	1	0.724535
bev_beeralc_freq	1	0.715866
bev_beeralc_amt	1	0.701349
bev_beernalc_freq	1	0.832872
bev_beernalc_amt	1	0.821604
bev_wine_freq	1	0.71417
bev_wine_amt	1	0.747285
bev_spirits_freq	1	0.713886
bev_spirits_amt	1	0.727165
dairy_fullfat_freq	1	0.615686
dairy_fullfat_amt	1	0.564391
dairy_semifat_freq	1	0.73957
dairy_semifat_amt	1	0.739836
dairy_lowfat_freq	1	0.777029
dairy_lowfat_amt	1	0.789708
cheese_fullfat_freq	1	0.607677
cheese_fullfat_amt	1	0.605306
cheese_semifat_freq	1	0.725142
cheese_semifat_amt	1	0.614418
cheese_spread_freq	1	0.734245
cheese_spread_amt	1	0.727122
bread_white_freq	1	0.921217
bread_white_amt	1	0.881083
bread_whole_freq	1	0.914123
bread_whole_amt	1	0.88956
bread_dark_freq	1	0.948963
bread_dark_amt	1	0.908266
bread_toast_freq	1	0.746264
bread_toast_amt	1	0.743253
cereal_sweet_freq	1	0.839594
cereal_sweet_amt	1	0.800423
pasta_freq	1	0.733008
pasta_amt	1	0.665332
rice_white_freq	1	0.628849
rice_white_amt	1	0.504541
rice_brown_freq	1	0.722921
rice_brown_amt	1	0.779303
veg_raw_freq	1	0.655888
veg_raw_amt	1	0.507607
veg_cooked_freq	1	0.603256
veg_cooked_amt	1	0.570247
legume_dried_freq	1	0.521804
legume_dried_amt	1	0.457162
potato_boiled_freq	1	0.587459
potato_boiled_amt	1	0.619748
potato_fried_freq	1	0.701055
potato_fried_amt	1	0.689106
potato_special_freq	1	0.808443
potato_special_amt	1	0.812633
fruit_fresh_freq	1	0.57467
fruit_fresh_amt	1	0.544975
fruit_cooked_freq	1	0.787593
fruit_cooked_amt	1	0.767531
egg_freq	1	0.396597
egg_amt	1	0.375006
poultry_freq	1	0.498949
poultry_amt	1	0.503854
meat_red_freq	1	0.56815
meat_red_amt	1	0.67386
sausage_freq	1	0.73974
sausage_amt	1	0.643123
coldcut_freq	1	0.730602
coldcut_amt	1	0.632149
ham_freq	1	0.74002
ham_amt	1	0.723556
fish_cooked_freq	1	0.606978
fish_cooked_amt	1	0.545227
fish_canned_freq	1	0.77573
fish_canned_amt	1	0.743488
fastfood_freq	1	0.799864
fastfood_amt	1	0.650411
pizza_freq	1	0.707346
pizza_amt	1	0.682843
chips_freq	1	0.81978
chips_amt	1	0.65643
pretzel_freq	1	0.769804
pretzel_amt	1	0.770607
sweet_jam_freq	1	0.651167
sweet_jam_amt	1	0.540653
sweet_pastry_freq	1	0.669201
sweet_pastry_amt	1	0.597462
sweet_biscuit_freq	1	0.811539
sweet_biscuit_amt	1	0.745619
sweet_chocolate_freq	1	0.770153
sweet_chocolate_amt	1	0.706419
sweet_candy_freq	1	0.791802
sweet_candy_amt	1	0.754667
nuts_freq	1	0.637357
nuts_amt	1	0.636292
Extraction Method: Principal Component Analysis.
Total Variance Explained
Component	Initial Eigenvalues			Extraction Sums of Squared Loadings			Rotation Sums of Squared Loadings
	Total	% of Variance	Cumulative %	Total	% of Variance	Cumulative %	Total	% of Variance	Cumulative %
1	7.67471	7.24029	7.24029	7.67471	7.24029	7.24029	3.98637	3.76073	3.76073
2	4.71759	4.45056	11.6908	4.71759	4.45056	11.6908	3.68166	3.47326	7.23399
3	4.11439	3.8815	15.5723	4.11439	3.8815	15.5723	3.40862	3.21568	10.4497
4	3.7325	3.52123	19.0936	3.7325	3.52123	19.0936	3.28556	3.09958	13.5493
5	3.52206	3.3227	22.4163	3.52206	3.3227	22.4163	3.27144	3.08626	16.6355
6	3.14857	2.97035	25.3866	3.14857	2.97035	25.3866	3.19108	3.01045	19.646
7	3.07913	2.90484	28.2915	3.07913	2.90484	28.2915	2.81807	2.65855	22.3045
8	2.86135	2.69939	30.9909	2.86135	2.69939	30.9909	2.65109	2.50103	24.8055
9	2.78412	2.62653	33.6174	2.78412	2.62653	33.6174	2.63328	2.48423	27.2898
10	2.54974	2.40542	36.0228	2.54974	2.40542	36.0228	2.42696	2.28959	29.5794
11	2.49522	2.35398	38.3768	2.49522	2.35398	38.3768	2.34838	2.21546	31.7948
12	2.35339	2.22018	40.597	2.35339	2.22018	40.597	2.30985	2.17911	33.9739
13	2.3136	2.18264	42.7796	2.3136	2.18264	42.7796	2.25552	2.12784	36.1018
14	2.17488	2.05177	44.8314	2.17488	2.05177	44.8314	2.24983	2.12248	38.2242
15	2.14286	2.02157	46.8529	2.14286	2.02157	46.8529	2.24964	2.1223	40.3466
16	2.0612	1.94452	48.7975	2.0612	1.94452	48.7975	2.22846	2.10232	42.4489
17	1.99577	1.8828	50.6803	1.99577	1.8828	50.6803	2.21123	2.08607	44.5349
18	1.92399	1.81509	52.4954	1.92399	1.81509	52.4954	2.2006	2.07603	46.611
19	1.9011	1.79349	54.2888	1.9011	1.79349	54.2888	2.16336	2.04091	48.6519
20	1.75535	1.65599	55.9448	1.75535	1.65599	55.9448	2.14347	2.02214	50.674
21	1.71044	1.61362	57.5585	1.71044	1.61362	57.5585	2.13087	2.01025	52.6843
22	1.67389	1.57914	59.1376	1.67389	1.57914	59.1376	2.12444	2.00419	54.6885
23	1.60258	1.51187	60.6495	1.60258	1.51187	60.6495	2.11927	1.99932	56.6878
24	1.57111	1.48218	62.1316	1.57111	1.48218	62.1316	2.10307	1.98402	58.6718
25	1.4986	1.41377	63.5454	1.4986	1.41377	63.5454	2.08884	1.9706	60.6424
26	1.45509	1.37273	64.9181	1.45509	1.37273	64.9181	2.08496	1.96694	62.6093
27	1.40729	1.32763	66.2458	1.40729	1.32763	66.2458	2.07663	1.95909	64.5684
28	1.34357	1.26752	67.5133	1.34357	1.26752	67.5133	2.03239	1.91735	66.4858
29	1.32563	1.2506	68.7639	1.32563	1.2506	68.7639	1.99804	1.88495	68.3707
30	1.26972	1.19785	69.9617	1.26972	1.19785	69.9617	1.68648	1.59101	69.9617
31	1.22924	1.15966	71.1214
32	1.20627	1.13799	72.2594
33	1.19744	1.12966	73.3891
34	1.13769	1.07329	74.4623
35	1.06631	1.00595	75.4683
36	1.05507	0.995352	76.4637
37	1.03579	0.977165	77.4408
38	1.01125	0.95401	78.3948
39	0.957716	0.903505	79.2983
40	0.947537	0.893903	80.1922
41	0.890548	0.840139	81.0324
42	0.867464	0.818362	81.8507
43	0.845478	0.79762	82.6484
44	0.808179	0.762433	83.4108
45	0.766336	0.722958	84.1337
46	0.744405	0.702269	84.836
47	0.713364	0.672985	85.509
48	0.70127	0.661575	86.1706
49	0.676172	0.637898	86.8085
50	0.652749	0.615801	87.4243
51	0.617423	0.582475	88.0068
52	0.606457	0.572129	88.5789
53	0.569585	0.537345	89.1162
54	0.547871	0.51686	89.6331
55	0.536768	0.506384	90.1395
56	0.525982	0.49621	90.6357
57	0.515452	0.486276	91.122
58	0.478241	0.451171	91.5731
59	0.445881	0.420642	91.9938
60	0.431423	0.407003	92.4008
61	0.410723	0.387474	92.7882
62	0.39807	0.375538	93.1638
63	0.393793	0.371503	93.5353
64	0.359865	0.339495	93.8748
65	0.342186	0.322817	94.1976
66	0.327009	0.308499	94.5061
67	0.325418	0.306998	94.8131
68	0.294977	0.278281	95.0914
69	0.29403	0.277387	95.3688
70	0.268654	0.253448	95.6222
71	0.265495	0.250467	95.8727
72	0.24717	0.233179	96.1059
73	0.237457	0.224016	96.3299
74	0.227743	0.214852	96.5447
75	0.21614	0.203906	96.7486
76	0.204665	0.19308	96.9417
77	0.193887	0.182913	97.1246
78	0.187641	0.17702	97.3016
79	0.179302	0.169153	97.4708
80	0.175697	0.165752	97.6365
81	0.16951	0.159915	97.7965
82	0.161816	0.152656	97.9491
83	0.156966	0.148081	98.0972
84	0.151783	0.143191	98.2404
85	0.14437	0.136198	98.3766
86	0.141234	0.13324	98.5098
87	0.133422	0.12587	98.6357
88	0.129233	0.121918	98.7576
89	0.124029	0.117009	98.8746
90	0.112122	0.105776	98.9804
91	0.103281	0.0974346	99.0778
92	0.100615	0.0949197	99.1728
93	0.0946111	0.0892557	99.262
94	0.0918237	0.0866261	99.3486
95	0.0893948	0.0843347	99.433
96	0.0799971	0.075469	99.5084
97	0.0780326	0.0736157	99.5821
98	0.0754204	0.0711514	99.6532
99	0.0635548	0.0599573	99.7132
100	0.0605046	0.0570798	99.7702
101	0.054304	0.0512302	99.8215
102	0.0487593	0.0459994	99.8675
103	0.0475407	0.0448497	99.9123
104	0.0392958	0.0370715	99.9494
105	0.0342441	0.0323058	99.9817
106	0.0193961	0.0182982	100
Extraction Method: Principal Component Analysis.
Component Matrixa
	Component
	1	2	3	4	5	6	7	8	9	10	11	12	13	14	15	16	17	18	19	20	21	22	23	24	25	26	27	28	29	30
bev_water_freq			0.406272				-0.31489
bev_water_amt		0.303191
bev_light_freq									-0.499876					0.45324
bev_light_amt									-0.478167					0.42812							0.311533
bev_sugary_freq	0.511679
bev_sugary_amt	0.474105
bev_fruitjuice_freq												0.335637				0.326609
bev_fruitjuice_amt												0.330903
bev_vegjuice_freq								0.370951							-0.327792
bev_vegjuice_amt															-0.335233								-0.312341
bev_wholemilk_freq																					0.32708
bev_wholemolk_amt						0.337028				0.405589
bev_semimilk_freq					0.35076											-0.356891
bev_semimilk_amt		-0.337169			0.333437
bev_tea_freq	-0.303819		0.512985
bev_tea_amt			0.486409																-0.353961
bev_coffee_freq									0.327318
bev_coffee_amt									0.308329									-0.345157
bev_beeralc_freq								-0.327716
bev_beeralc_amt	0.314935			0.308989
bev_beernalc_freq						-0.310724											0.338389	-0.32059
bev_beernalc_amt						-0.350052											0.316227	-0.304482
bev_wine_freq	0.319418			0.37849
bev_wine_amt	0.359946			0.43274
bev_spirits_freq	0.328554			0.420218	0.361466
bev_spirits_amt	0.364806			0.412218	0.423366
dairy_fullfat_freq					0.375679																								0.319058
dairy_fullfat_amt					0.329079									-0.305293
dairy_semifat_freq		0.408136
dairy_semifat_amt		0.492027
dairy_lowfat_freq	-0.353094	0.301257	0.331061				-0.323653
dairy_lowfat_amt	-0.392997	0.337718	0.323697				-0.341424
cheese_fullfat_freq	0.392131
cheese_fullfat_amt					0.311021
cheese_semifat_freq						0.399127
cheese_semifat_amt						0.300882
cheese_spread_freq											0.431189
cheese_spread_amt											0.45411
bread_white_freq	0.446107	0.302722		-0.509293
bread_white_amt	0.418289			-0.513287
bread_whole_freq	-0.372537							0.550493					-0.35459
bread_whole_amt	-0.340077							0.570016					-0.342331
bread_dark_freq		-0.436805		0.413809				-0.426074		-0.303115
bread_dark_amt		-0.420801		0.405457				-0.423923		-0.318728
bread_toast_freq			0.424903
bread_toast_amt			0.356235
cereal_sweet_freq										0.398056						-0.315744			-0.330203
cereal_sweet_amt										0.381074									-0.329937
pasta_freq																		0.304272
pasta_amt					0.304067
rice_white_freq
rice_white_amt					0.358399
rice_brown_freq										0.348473
rice_brown_amt										0.406086
veg_raw_freq	-0.378655	0.416008
veg_raw_amt												-0.373019
veg_cooked_freq	-0.373898	0.422688
veg_cooked_amt																				0.462528
legume_dried_freq		0.442321
legume_dried_amt			-0.349439
potato_boiled_freq	0.306106																								0.318515
potato_boiled_amt																									0.310537	0.340791
potato_fried_freq	0.5038
potato_fried_amt	0.334625											0.383928
potato_special_freq		-0.361551									0.380031
potato_special_amt		-0.470715									0.369894																0.335667
fruit_fresh_freq	-0.51308
fruit_fresh_amt								-0.308602
fruit_cooked_freq							0.329907																	-0.330323
fruit_cooked_amt							0.383858
egg_freq
egg_amt							-0.390587
poultry_freq
poultry_amt			-0.347479
meat_red_freq		0.301356
meat_red_amt			-0.397048
sausage_freq	0.50398
sausage_amt	0.582728
coldcut_freq	0.564464						-0.320623
coldcut_amt	0.593172						-0.314156
ham_freq						0.381989		0.315007			0.391915
ham_amt											0.40597
fish_cooked_freq	-0.383198
fish_cooked_amt	-0.370563
fish_canned_freq
fish_canned_amt																							0.30044
fastfood_freq	0.39322	0.314038			-0.428845
fastfood_amt	0.419327
pizza_freq	0.512367
pizza_amt	0.432959							0.350948
chips_freq	0.373692	0.336727	0.335626		-0.439638
chips_amt	0.342915
pretzel_freq						0.307226
pretzel_amt	0.384901
sweet_jam_freq			0.380071
sweet_jam_amt			0.371091
sweet_pastry_freq		0.307226														0.301737
sweet_pastry_amt	0.307232
sweet_biscuit_freq			0.365741			0.396056							-0.384005
sweet_biscuit_amt						0.406328							-0.381777
sweet_chocolate_freq														0.397405								0.387753
sweet_chocolate_amt														0.435482								0.331465
sweet_candy_freq						0.351117							-0.314817
sweet_candy_amt						0.326541
nuts_freq				0.399284
nuts_amt				0.358854
Extraction Method: Principal Component Analysis.
a. 30 components extracted.
Rotated Component Matrixa
	Component
	1	2	3	4	5	6	7	8	9	10	11	12	13	14	15	16	17	18	19	20	21	22	23	24	25	26	27	28	29	30
bev_water_freq															-0.455026
bev_water_amt																													0.522219
bev_light_freq											0.906391
bev_light_amt											0.896143
bev_sugary_freq					-0.46082
bev_sugary_amt					-0.424585
bev_fruitjuice_freq																0.876137
bev_fruitjuice_amt																0.868695
bev_vegjuice_freq																		0.889732
bev_vegjuice_amt																		0.905076
bev_wholemilk_freq													0.737554
bev_wholemolk_amt													0.745648
bev_semimilk_freq								0.786376
bev_semimilk_amt								0.793297
bev_tea_freq								0.348574														0.303197
bev_tea_amt					0.305043
bev_coffee_freq																												0.757282
bev_coffee_amt																												0.772747
bev_beeralc_freq		0.362846											-0.374678
bev_beeralc_amt		0.329265
bev_beernalc_freq																					0.862996
bev_beernalc_amt																					0.860032
bev_wine_freq			0.79808
bev_wine_amt			0.840585
bev_spirits_freq			0.77128
bev_spirits_amt			0.777816
dairy_fullfat_freq																													0.451234
dairy_fullfat_amt																			0.410466
dairy_semifat_freq						0.811848
dairy_semifat_amt						0.786005
dairy_lowfat_freq						0.625146		0.392386
dairy_lowfat_amt						0.63281		0.365407
cheese_fullfat_freq					-0.314553														0.335805
cheese_fullfat_amt																			0.557254
cheese_semifat_freq																										0.763154
cheese_semifat_amt																										0.736143
cheese_spread_freq														0.804685
cheese_spread_amt														0.801928
bread_white_freq				0.788828			0.488061
bread_white_amt				0.774501			0.466198
bread_whole_freq							-0.931896
bread_whole_amt							-0.92262
bread_dark_freq				-0.916008
bread_dark_amt				-0.888178
bread_toast_freq									0.732837
bread_toast_amt									0.689323
cereal_sweet_freq																						0.880199
cereal_sweet_amt																						0.851672
pasta_freq												0.78254
pasta_amt												0.586896							0.301639
rice_white_freq												0.646634
rice_white_amt																			0.348777	-0.360582
rice_brown_freq																				0.807254
rice_brown_amt																				0.842643
veg_raw_freq					0.47951
veg_raw_amt
veg_cooked_freq					0.32395									0.424113
veg_cooked_amt																			-0.584303
legume_dried_freq					0.316046			-0.345505
legume_dried_amt																			0.34781
potato_boiled_freq																													0.521239
potato_boiled_amt															0.324808														0.531109
potato_fried_freq	0.352978									-0.394477
potato_fried_amt	0.308966									-0.441096
potato_special_freq										0.834127
potato_special_amt										0.846296
fruit_fresh_freq					0.404175
fruit_fresh_amt																			-0.331386
fruit_cooked_freq																	0.843433
fruit_cooked_amt																	0.830532
egg_freq																														0.376678
egg_amt
poultry_freq
poultry_amt															0.397482
meat_red_freq															0.530968
meat_red_amt															0.781001
sausage_freq	0.749299
sausage_amt	0.626577
coldcut_freq	0.782474
coldcut_amt	0.61813
ham_freq	0.701017
ham_amt	0.548819				0.305026
fish_cooked_freq					0.580461
fish_cooked_amt					0.613643
fish_canned_freq																								0.817407
fish_canned_amt																								0.768211
fastfood_freq		0.842926
fastfood_amt		0.719424
pizza_freq		0.437891			-0.376212
pizza_amt					-0.418244
chips_freq		0.869375
chips_amt		0.762422
pretzel_freq																											0.789599
pretzel_amt																											0.807975
sweet_jam_freq																0.304573										-0.343848
sweet_jam_amt
sweet_pastry_freq																														0.57735
sweet_pastry_amt																														0.642766
sweet_biscuit_freq									0.757599
sweet_biscuit_amt									0.690453
sweet_chocolate_freq																							0.833664
sweet_chocolate_amt																							0.782753
sweet_candy_freq																									0.846413
sweet_candy_amt																									0.819616
nuts_freq
nuts_amt																			-0.3617
Extraction Method: Principal Component Analysis. Rotation Method: Varimax with Kaiser Normalization.
a. Rotation converged in 37 iterations.
Component Transformation Matrix
Component	1	2	3	4	5	6	7	8	9	10	11	12	13	14	15	16	17	18	19	20	21	22	23	24	25	26	27	28	29	30
1	0.493482	0.353355	0.314128	0.178069	-0.440943	-0.265293	0.235331	-0.0691114	0.119292	-0.0266253	0.0633193	0.0125936	-0.0419625	-0.0956909	0.116524	0.107467	0.057541	-0.023018	0.152488	-0.0749084	0.11079	-0.034465	0.112157	-0.0885565	0.0358397	-0.000303841	0.180239	-0.00186496	0.0925258	0.110397
2	0.167372	0.312046	0.0330645	0.360697	0.291003	0.431063	-0.0201217	-0.233557	-0.0333728	-0.348007	-0.141517	0.168876	-0.00897846	0.191863	0.125507	-0.177688	0.0762226	-0.127709	-0.0251733	-0.0696444	0.0356422	0.126188	-0.0291923	0.235377	-0.0117829	-0.0618958	-0.0851037	0.157769	0.152736	0.0499696
3	-0.201067	0.322222	-0.0812968	0.131153	-0.0313909	0.259923	-0.0156557	0.335076	0.408878	0.149052	0.0578039	0.18759	-0.1006	0.0718782	-0.400688	0.15018	0.116773	0.208235	-0.0933801	-0.108917	0.0911152	0.117751	0.182378	0.018325	0.167083	-0.019805	0.220876	-0.0201961	-0.1096	-0.0410721
4	0.0690331	0.299643	0.524054	-0.510372	0.169165	0.0338472	-0.193261	0.171371	-0.108712	0.105871	-0.111002	-0.0920475	-0.00724476	0.17698	0.0661681	0.0855672	-0.0953399	0.163878	-0.0665213	0.156987	0.0281444	0.145119	0.0592098	0.118019	-0.105473	0.0280516	-0.0544403	0.230704	-0.083965	0.0866569
5	-0.0787552	-0.419678	0.393144	0.119293	0.107792	0.136428	0.157843	0.34748	0.127274	-0.0256278	0.070748	0.289383	0.203273	0.0468252	0.169382	0.210179	0.0130673	0.0448594	0.286537	-0.21417	0.009191	-0.181404	-0.0981231	0.172403	-0.0570986	0.116947	-0.0150294	0.0088308	0.151716	0.0908176
6	0.386759	-0.0489342	-0.280278	-0.30519	0.124419	0.110609	-0.0274048	0.0512667	0.221569	-0.0919521	-0.136911	-0.165488	0.361094	-0.102426	0.101668	0.0286408	0.174829	0.0259432	-0.0356087	-0.0596366	-0.294444	-0.0611356	0.129294	0.140125	0.31768	0.291838	0.188559	0.00179079	0.0325844	0.0629204
7	-0.37523	0.25301	-0.018723	0.095416	0.0721761	-0.38757	-0.0798027	-0.193515	-0.190177	0.159156	0.191263	0.0901716	0.132188	0.0418138	0.180063	-0.0848414	0.359616	0.184451	0.110039	-0.236001	-0.0688587	0.014514	-0.00791457	0.177499	0.17444	0.289673	0.00740786	0.197095	-0.0216811	-0.00782177
8	0.274046	0.00823742	-0.149395	0.286851	-0.0586873	-0.00172698	-0.571065	0.0108397	-0.226157	0.118368	-0.153991	0.202484	0.224295	0.0611709	-0.0472253	0.181316	-0.245712	0.292321	0.0648363	-0.0915937	0.0576331	-0.0756599	-0.0311918	-0.175445	-0.124549	0.15841	-0.0259335	-0.065352	-0.136683	0.0898348
9	-0.175877	-0.240928	-0.0926473	-0.13639	-0.136049	-0.0830365	-0.123827	-0.175068	0.207179	-0.0775127	-0.452224	0.0704722	0.00465044	0.115357	0.102729	-0.107603	0.127812	0.17971	0.263601	0.0172293	0.231841	0.181246	0.192681	-0.16194	-0.0798705	-0.19662	0.267782	0.269252	0.236728	0.0702604
10	-0.0878315	-0.0512536	0.16678	0.263718	-0.0035022	-0.0841664	-0.247594	0.0434418	0.152716	-0.092553	0.0146143	-0.287902	0.347138	-0.137638	-0.0338732	0.154317	0.231771	-0.219141	0.0748841	0.3976	0.230113	0.382734	-0.0744184	0.127576	-0.0231371	0.0862677	-0.0120858	-0.169236	-0.070692	-0.119012
11	0.286434	-0.0950929	-0.0726654	0.0072914	0.271266	-0.225858	0.185029	0.0236644	0.119201	0.415396	-0.063684	0.194188	0.0854959	0.465266	-0.00809025	-0.208782	0.0518863	-0.222486	0.0115086	0.0795719	0.239316	0.0764582	-0.207561	-0.0640242	0.141096	-0.0432399	0.0484522	-0.0337297	-0.232183	-0.00970249
12	0.17711	-0.036134	-0.215704	-0.229034	-0.0235008	-0.173085	-0.235606	-0.0860418	0.226648	-0.265242	0.389074	0.152866	-0.265835	0.267049	0.00308599	0.318594	0.101908	0.0923037	0.168385	0.027484	-0.11226	0.159446	-0.266852	0.155664	-0.0744094	-0.139653	-0.113645	-0.0471062	0.102258	-0.0532925
13	0.0284821	0.0667125	-0.321522	0.011788	-0.157838	0.131857	0.434771	0.24041	-0.343697	-0.0325323	-0.102641	-0.159866	0.0808715	0.198875	0.0583784	0.227887	0.276687	0.23279	-0.0547589	0.100839	0.108371	0.121685	-0.186665	0.0112801	-0.34398	0.112402	0.0281415	0.0579192	-0.00102384	0.0696459
14	-0.0401862	-0.134986	-0.0999916	0.0579053	-0.0294047	-0.0355674	0.00916014	0.0190581	0.0505636	-0.164865	0.46012	0.0240554	0.117785	0.294704	0.12858	-0.0141218	-0.211883	-0.112341	-0.273992	0.162527	0.164035	0.00989605	0.502206	-0.111566	-0.102279	0.249567	0.0464405	0.230259	0.032921	0.158379
15	-0.0728439	0.203364	-0.0585043	-0.317252	-0.169662	0.30193	-0.208897	-0.0690134	0.0287585	0.243292	0.172084	0.0718387	0.171732	0.0131882	0.096447	-0.121733	0.161904	-0.355743	0.0421169	-0.206362	0.210778	-0.131077	-0.0806433	-0.0990214	-0.32949	0.0880759	0.0953171	-0.254877	0.252923	-0.0543934
16	-0.0405068	0.0318487	0.00124021	0.115647	0.259594	0.161347	0.0923164	-0.438799	0.365094	0.314298	0.00751943	-0.252578	-0.125579	-0.0404362	0.121242	0.321591	0.0495292	0.171626	0.0520187	0.176599	0.0395556	-0.30778	-0.00594126	-0.0945588	-0.172082	0.0984463	-0.118809	0.0482274	-0.0500975	0.169406
17	0.0911306	-0.119279	-0.0141303	-0.158867	0.0831682	0.0235953	0.13008	-0.307145	-0.0877964	0.0178886	0.0908718	0.265078	0.169423	-0.382059	-0.043156	0.294395	-0.0950748	0.0323209	-0.311798	-0.164735	0.355036	0.130106	-0.0875738	0.185595	-0.0143066	-0.126754	0.194587	0.227066	-0.132717	-0.201741
18	-0.173954	0.0573825	0.138015	-0.0585092	-0.0765951	0.0492484	0.123471	-0.221478	0.027725	-0.069686	0.017921	0.392421	0.290225	0.0454271	0.156013	5.86757e-05	0.057117	0.14567	-0.201996	0.2641	-0.372307	0.125917	-0.0448517	-0.183756	-0.0262033	-0.190511	0.138275	-0.361784	-0.147129	0.258646
19	-0.137669	0.20164	-0.141727	0.0257945	-0.0234195	-0.138854	-0.043568	0.100107	-0.0946604	0.0232443	-0.0863925	-0.0102151	0.190909	0.152067	0.109924	0.200017	-0.1636	-0.0161586	-0.0777089	0.290674	0.15402	-0.468573	0.00918127	0.307253	0.248344	-0.356141	0.0920313	-0.0777835	0.311856	-0.0595516
20	0.121452	-0.198311	0.0547727	0.151585	-0.222164	-0.000795065	-0.262278	0.146582	0.0768076	0.17844	-0.0546639	0.15192	-0.274069	-0.112506	0.137391	-0.159247	0.350015	-0.0509918	-0.427137	0.222467	-0.149686	-0.189002	-0.121061	0.223724	-0.157895	0.0125216	0.127794	0.247598	-0.0184836	0.0393221
21	0.141808	-0.168101	0.122848	0.0756458	-0.0309452	0.159316	-0.0391024	-0.157758	-0.181936	0.164471	0.35711	-0.280284	0.238324	0.119387	-0.413263	-0.188245	0.102943	0.158747	0.162535	-0.0166172	-0.157294	-0.0413606	0.0147023	0.130798	-0.0509557	-0.358138	0.229264	0.157047	0.0520214	0.132255
22	0.124066	-0.131981	-0.0377828	-0.0663833	0.0711282	0.0869037	-0.00708594	-0.0457205	-0.348054	0.228107	-0.0222864	0.243223	-0.201953	-0.116574	-0.10688	0.225748	0.323775	-0.136132	0.129709	0.145681	0.0583005	0.122761	0.469483	0.0614304	0.187466	-0.0469421	-0.255033	-0.173317	0.146213	0.19784
23	-0.0743794	0.0936853	-0.15478	0.0705939	0.188922	-0.123673	-0.00870649	0.0730317	-0.0702599	0.070702	-0.068101	-0.0085343	-0.149933	-0.0710856	0.10781	0.15746	-0.193307	-0.345291	0.262132	-0.0490653	-0.249728	0.0802268	0.17195	0.270385	-0.340036	-0.0675138	0.46769	-0.0237018	-0.253168	0.137831
24	-0.00363504	-0.010867	-0.0613354	-0.00544814	-0.202382	0.0718298	0.142774	-0.153381	0.0576101	0.268033	-0.0158555	0.148135	-0.0547195	-0.0502023	-0.123777	-0.191334	-0.40512	0.145743	0.126038	0.283955	-0.069334	0.250362	-0.103813	0.374319	-0.00466505	0.385445	0.0149484	-0.0496702	0.314583	-0.0273029
25	0.0511339	0.00326495	0.0451573	0.125906	0.352165	-0.31102	-0.00345168	0.0904329	0.0474959	0.118009	-0.0512491	-0.114837	0.00553771	-0.0475684	-0.107413	0.077954	-0.0195118	0.0400978	-0.385434	-0.227696	-0.111272	0.228433	-0.0332518	-0.125293	-0.177169	-0.042391	0.0665467	-0.14329	0.579725	0.143692
26	-0.0400832	0.0468991	-0.10824	-0.0107413	0.121672	0.147265	-0.0936207	0.184549	-0.0985277	0.00634109	0.24319	-0.0492457	-0.161389	-0.279782	0.225197	-0.0806522	-0.0894853	0.0207835	0.109456	0.123807	0.223416	0.121944	-0.343835	-0.20793	0.329944	-0.02729	0.215258	0.100182	0.0640186	0.490022
27	0.0632288	0.062091	-0.168984	0.0972841	-0.0874409	0.0997378	0.0158685	0.190222	0.139134	0.342926	0.127035	-0.0433548	0.177648	-0.134901	0.45264	-0.0423624	-0.112965	0.0747545	0.0526888	-0.0768439	-0.176025	0.288195	0.142233	-0.0137424	-0.0312533	-0.38301	-0.331647	0.176688	0.00777133	-0.195591
28	0.135437	-0.0723785	0.085027	0.0475705	0.256098	0.0801696	-0.0150757	0.0318585	-0.129827	-0.0264931	0.162731	-0.0481969	-0.221074	-0.00878333	0.292847	-0.176269	0.0733412	0.382214	0.047989	0.114386	0.119217	-0.0195097	0.174109	-0.0418481	-0.0211447	0.0308971	0.343058	-0.357456	0.0229718	-0.469705
29	-0.0323727	0.0186407	0.088979	0.0685915	0.0052493	0.143768	-0.00398358	-0.0470392	-0.163732	0.101854	0.00249544	0.0741488	-0.01819	0.118618	-0.034015	0.315677	-0.00527732	-0.252213	0.0696669	0.176397	-0.328013	0.0443106	-0.125183	-0.417156	0.185397	0.118804	0.221337	0.330786	0.205945	-0.396228
30	0.096049	0.204339	-0.119018	-0.0610556	0.288932	-0.179238	0.0815712	0.172462	0.0748494	-0.128397	0.0885957	0.301473	0.172981	-0.344967	-0.236595	-0.214808	0.0970693	0.0545285	0.228772	0.333179	-0.0102824	-0.203834	0.0305438	-0.164406	-0.305227	-0.00664028	-0.113882	0.208817	0.0752987	-0.0802857
Extraction Method: Principal Component Analysis. Rotation Method: Varimax with Kaiser Normalization.
Factor Analysis
Notes
Output Created		08-APR-2026 16:51:50
Comments
Input	Data	C:\Users\User\Desktop\FIA\Articole medicina\FFQ\Date FFQ partea 1.sav
	Active Dataset	DataSet1
	Filter	<none>
	Weight	<none>
	Split File	<none>
	N of Rows in Working Data File	300
Missing Value Handling	Definition of Missing	MISSING=EXCLUDE: User-defined missing values are treated as missing.
	Cases Used	LISTWISE: Statistics are based on cases with no missing values for any variable used.
Syntax		FACTOR /VARIABLES bev_water_freq bev_water_amt bev_light_freq bev_light_amt bev_sugary_freq bev_sugary_amt bev_fruitjuice_freq bev_fruitjuice_amt bev_vegjuice_freq bev_vegjuice_amt bev_wholemilk_freq bev_wholemolk_amt bev_semimilk_freq bev_semimilk_amt bev_tea_freq bev_tea_amt bev_coffee_freq bev_coffee_amt bev_beeralc_freq bev_beeralc_amt bev_beernalc_freq bev_beernalc_amt bev_wine_freq bev_wine…
Resources	Processor Time	00:00:00.52
	Elapsed Time	00:00:00.45
	Maximum Memory Required	1242104 (1212.992K) bytes
KMO and Bartlett's Test
Kaiser-Meyer-Olkin Measure of Sampling Adequacy.		0.551972
Bartlett's Test of Sphericity	Approx. Chi-Square	19537
	df	5565
	Sig.	0
Communalities
	Initial	Extraction
bev_water_freq	1	0.180241
bev_water_amt	1	0.134407
bev_light_freq	1	0.0729659
bev_light_amt	1	0.0687643
bev_sugary_freq	1	0.33383
bev_sugary_amt	1	0.274027
bev_fruitjuice_freq	1	0.135068
bev_fruitjuice_amt	1	0.165037
bev_vegjuice_freq	1	0.0834399
bev_vegjuice_amt	1	0.11307
bev_wholemilk_freq	1	0.0707135
bev_wholemolk_amt	1	0.0894285
bev_semimilk_freq	1	0.254535
bev_semimilk_amt	1	0.265859
bev_tea_freq	1	0.409055
bev_tea_amt	1	0.368063
bev_coffee_freq	1	0.0669386
bev_coffee_amt	1	0.0928792
bev_beeralc_freq	1	0.229733
bev_beeralc_amt	1	0.264018
bev_beernalc_freq	1	0.0580595
bev_beernalc_amt	1	0.0717116
bev_wine_freq	1	0.301201
bev_wine_amt	1	0.420611
bev_spirits_freq	1	0.448151
bev_spirits_amt	1	0.493202
dairy_fullfat_freq	1	0.207948
dairy_fullfat_amt	1	0.152103
dairy_semifat_freq	1	0.251911
dairy_semifat_amt	1	0.342496
dairy_lowfat_freq	1	0.365635
dairy_lowfat_amt	1	0.429515
cheese_fullfat_freq	1	0.279923
cheese_fullfat_amt	1	0.235372
cheese_semifat_freq	1	0.0194828
cheese_semifat_amt	1	0.0444793
cheese_spread_freq	1	0.11733
cheese_spread_amt	1	0.103498
bread_white_freq	1	0.603148
bread_white_amt	1	0.561546
bread_whole_freq	1	0.198354
bread_whole_amt	1	0.177755
bread_dark_freq	1	0.407958
bread_dark_amt	1	0.395171
bread_toast_freq	1	0.212048
bread_toast_amt	1	0.24849
cereal_sweet_freq	1	0.118341
cereal_sweet_amt	1	0.150589
pasta_freq	1	0.213045
pasta_amt	1	0.118319
rice_white_freq	1	0.223948
rice_white_amt	1	0.15869
rice_brown_freq	1	0.13612
rice_brown_amt	1	0.143924
veg_raw_freq	1	0.371783
veg_raw_amt	1	0.1142
veg_cooked_freq	1	0.349793
veg_cooked_amt	1	0.064548
legume_dried_freq	1	0.228971
legume_dried_amt	1	0.157033
potato_boiled_freq	1	0.153583
potato_boiled_amt	1	0.0905453
potato_fried_freq	1	0.355464
potato_fried_amt	1	0.274062
potato_special_freq	1	0.14162
potato_special_amt	1	0.240492
fruit_fresh_freq	1	0.375875
fruit_fresh_amt	1	0.0831788
fruit_cooked_freq	1	0.0885886
fruit_cooked_amt	1	0.0538436
egg_freq	1	0.0970308
egg_amt	1	0.025174
poultry_freq	1	0.105761
poultry_amt	1	0.15698
meat_red_freq	1	0.212156
meat_red_amt	1	0.251163
sausage_freq	1	0.38175
sausage_amt	1	0.432411
coldcut_freq	1	0.406763
coldcut_amt	1	0.379873
ham_freq	1	0.0878864
ham_amt	1	0.0488135
fish_cooked_freq	1	0.264475
fish_cooked_amt	1	0.263812
fish_canned_freq	1	0.205771
fish_canned_amt	1	0.238227
fastfood_freq	1	0.541975
fastfood_amt	1	0.372163
pizza_freq	1	0.38734
pizza_amt	1	0.311267
chips_freq	1	0.590002
chips_amt	1	0.410567
pretzel_freq	1	0.190489
pretzel_amt	1	0.197873
sweet_jam_freq	1	0.205257
sweet_jam_amt	1	0.274611
sweet_pastry_freq	1	0.15961
sweet_pastry_amt	1	0.154228
sweet_biscuit_freq	1	0.157735
sweet_biscuit_amt	1	0.154989
sweet_chocolate_freq	1	0.0705458
sweet_chocolate_amt	1	0.0543099
sweet_candy_freq	1	0.0996277
sweet_candy_amt	1	0.0981877
nuts_freq	1	0.322078
nuts_amt	1	0.224613
Extraction Method: Principal Component Analysis.
Total Variance Explained
Component	Initial Eigenvalues			Extraction Sums of Squared Loadings			Rotation Sums of Squared Loadings
	Total	% of Variance	Cumulative %	Total	% of Variance	Cumulative %	Total	% of Variance	Cumulative %
1	7.67471	7.24029	7.24029	7.67471	7.24029	7.24029	5.66283	5.3423	5.3423
2	4.71759	4.45056	11.6908	4.71759	4.45056	11.6908	5.40842	5.10228	10.4446
3	4.11439	3.8815	15.5723	4.11439	3.8815	15.5723	4.35582	4.10927	14.5538
4	3.7325	3.52123	19.0936	3.7325	3.52123	19.0936	4.19242	3.95511	18.509
5	3.52206	3.3227	22.4163	3.52206	3.3227	22.4163	4.14176	3.90732	22.4163
6	3.14857	2.97035	25.3866
7	3.07913	2.90484	28.2915
8	2.86135	2.69939	30.9909
9	2.78412	2.62653	33.6174
10	2.54974	2.40542	36.0228
11	2.49522	2.35398	38.3768
12	2.35339	2.22018	40.597
13	2.3136	2.18264	42.7796
14	2.17488	2.05177	44.8314
15	2.14286	2.02157	46.8529
16	2.0612	1.94452	48.7975
17	1.99577	1.8828	50.6803
18	1.92399	1.81509	52.4954
19	1.9011	1.79349	54.2888
20	1.75535	1.65599	55.9448
21	1.71044	1.61362	57.5585
22	1.67389	1.57914	59.1376
23	1.60258	1.51187	60.6495
24	1.57111	1.48218	62.1316
25	1.4986	1.41377	63.5454
26	1.45509	1.37273	64.9181
27	1.40729	1.32763	66.2458
28	1.34357	1.26752	67.5133
29	1.32563	1.2506	68.7639
30	1.26972	1.19785	69.9617
31	1.22924	1.15966	71.1214
32	1.20627	1.13799	72.2594
33	1.19744	1.12966	73.3891
34	1.13769	1.07329	74.4623
35	1.06631	1.00595	75.4683
36	1.05507	0.995352	76.4637
37	1.03579	0.977165	77.4408
38	1.01125	0.95401	78.3948
39	0.957716	0.903505	79.2983
40	0.947537	0.893903	80.1922
41	0.890548	0.840139	81.0324
42	0.867464	0.818362	81.8507
43	0.845478	0.79762	82.6484
44	0.808179	0.762433	83.4108
45	0.766336	0.722958	84.1337
46	0.744405	0.702269	84.836
47	0.713364	0.672985	85.509
48	0.70127	0.661575	86.1706
49	0.676172	0.637898	86.8085
50	0.652749	0.615801	87.4243
51	0.617423	0.582475	88.0068
52	0.606457	0.572129	88.5789
53	0.569585	0.537345	89.1162
54	0.547871	0.51686	89.6331
55	0.536768	0.506384	90.1395
56	0.525982	0.49621	90.6357
57	0.515452	0.486276	91.122
58	0.478241	0.451171	91.5731
59	0.445881	0.420642	91.9938
60	0.431423	0.407003	92.4008
61	0.410723	0.387474	92.7882
62	0.39807	0.375538	93.1638
63	0.393793	0.371503	93.5353
64	0.359865	0.339495	93.8748
65	0.342186	0.322817	94.1976
66	0.327009	0.308499	94.5061
67	0.325418	0.306998	94.8131
68	0.294977	0.278281	95.0914
69	0.29403	0.277387	95.3688
70	0.268654	0.253448	95.6222
71	0.265495	0.250467	95.8727
72	0.24717	0.233179	96.1059
73	0.237457	0.224016	96.3299
74	0.227743	0.214852	96.5447
75	0.21614	0.203906	96.7486
76	0.204665	0.19308	96.9417
77	0.193887	0.182913	97.1246
78	0.187641	0.17702	97.3016
79	0.179302	0.169153	97.4708
80	0.175697	0.165752	97.6365
81	0.16951	0.159915	97.7965
82	0.161816	0.152656	97.9491
83	0.156966	0.148081	98.0972
84	0.151783	0.143191	98.2404
85	0.14437	0.136198	98.3766
86	0.141234	0.13324	98.5098
87	0.133422	0.12587	98.6357
88	0.129233	0.121918	98.7576
89	0.124029	0.117009	98.8746
90	0.112122	0.105776	98.9804
91	0.103281	0.0974346	99.0778
92	0.100615	0.0949197	99.1728
93	0.0946111	0.0892557	99.262
94	0.0918237	0.0866261	99.3486
95	0.0893948	0.0843347	99.433
96	0.0799971	0.075469	99.5084
97	0.0780326	0.0736157	99.5821
98	0.0754204	0.0711514	99.6532
99	0.0635548	0.0599573	99.7132
100	0.0605046	0.0570798	99.7702
101	0.054304	0.0512302	99.8215
102	0.0487593	0.0459994	99.8675
103	0.0475407	0.0448497	99.9123
104	0.0392958	0.0370715	99.9494
105	0.0342441	0.0323058	99.9817
106	0.0193961	0.0182982	100
Extraction Method: Principal Component Analysis.
Component Matrixa
	Component
	1	2	3	4	5
bev_water_freq			0.406272
bev_water_amt		0.303191
bev_light_freq
bev_light_amt
bev_sugary_freq	0.511679
bev_sugary_amt	0.474105
bev_fruitjuice_freq
bev_fruitjuice_amt
bev_vegjuice_freq
bev_vegjuice_amt
bev_wholemilk_freq
bev_wholemolk_amt
bev_semimilk_freq					0.35076
bev_semimilk_amt		-0.337169			0.333437
bev_tea_freq	-0.303819		0.512985
bev_tea_amt			0.486409
bev_coffee_freq
bev_coffee_amt
bev_beeralc_freq
bev_beeralc_amt	0.314935			0.308989
bev_beernalc_freq
bev_beernalc_amt
bev_wine_freq	0.319418			0.37849
bev_wine_amt	0.359946			0.43274
bev_spirits_freq	0.328554			0.420218	0.361466
bev_spirits_amt	0.364806			0.412218	0.423366
dairy_fullfat_freq					0.375679
dairy_fullfat_amt					0.329079
dairy_semifat_freq		0.408136
dairy_semifat_amt		0.492027
dairy_lowfat_freq	-0.353094	0.301257	0.331061
dairy_lowfat_amt	-0.392997	0.337718	0.323697
cheese_fullfat_freq	0.392131
cheese_fullfat_amt					0.311021
cheese_semifat_freq
cheese_semifat_amt
cheese_spread_freq
cheese_spread_amt
bread_white_freq	0.446107	0.302722		-0.509293
bread_white_amt	0.418289			-0.513287
bread_whole_freq	-0.372537
bread_whole_amt	-0.340077
bread_dark_freq		-0.436805		0.413809
bread_dark_amt		-0.420801		0.405457
bread_toast_freq			0.424903
bread_toast_amt			0.356235
cereal_sweet_freq
cereal_sweet_amt
pasta_freq
pasta_amt					0.304067
rice_white_freq
rice_white_amt					0.358399
rice_brown_freq
rice_brown_amt
veg_raw_freq	-0.378655	0.416008
veg_raw_amt
veg_cooked_freq	-0.373898	0.422688
veg_cooked_amt
legume_dried_freq		0.442321
legume_dried_amt			-0.349439
potato_boiled_freq	0.306106
potato_boiled_amt
potato_fried_freq	0.5038
potato_fried_amt	0.334625
potato_special_freq		-0.361551
potato_special_amt		-0.470715
fruit_fresh_freq	-0.51308
fruit_fresh_amt
fruit_cooked_freq
fruit_cooked_amt
egg_freq
egg_amt
poultry_freq
poultry_amt			-0.347479
meat_red_freq		0.301356
meat_red_amt			-0.397048
sausage_freq	0.50398
sausage_amt	0.582728
coldcut_freq	0.564464
coldcut_amt	0.593172
ham_freq
ham_amt
fish_cooked_freq	-0.383198
fish_cooked_amt	-0.370563
fish_canned_freq
fish_canned_amt
fastfood_freq	0.39322	0.314038			-0.428845
fastfood_amt	0.419327
pizza_freq	0.512367
pizza_amt	0.432959
chips_freq	0.373692	0.336727	0.335626		-0.439638
chips_amt	0.342915
pretzel_freq
pretzel_amt	0.384901
sweet_jam_freq			0.380071
sweet_jam_amt			0.371091
sweet_pastry_freq		0.307226
sweet_pastry_amt	0.307232
sweet_biscuit_freq			0.365741
sweet_biscuit_amt
sweet_chocolate_freq
sweet_chocolate_amt
sweet_candy_freq
sweet_candy_amt
nuts_freq				0.399284
nuts_amt				0.358854
Extraction Method: Principal Component Analysis.
a. 5 components extracted.
Rotated Component Matrixa
	Component
	1	2	3	4	5
bev_water_freq				0.385942
bev_water_amt
bev_light_freq
bev_light_amt
bev_sugary_freq	0.431033
bev_sugary_amt	0.39164
bev_fruitjuice_freq
bev_fruitjuice_amt
bev_vegjuice_freq
bev_vegjuice_amt
bev_wholemilk_freq
bev_wholemolk_amt
bev_semimilk_freq				0.36559
bev_semimilk_amt				0.326181
bev_tea_freq		0.31714		0.531191
bev_tea_amt		0.387848		0.453545
bev_coffee_freq
bev_coffee_amt
bev_beeralc_freq	0.468727
bev_beeralc_amt	0.495948
bev_beernalc_freq
bev_beernalc_amt
bev_wine_freq					0.456855
bev_wine_amt					0.563286
bev_spirits_freq					0.59772
bev_spirits_amt					0.654865
dairy_fullfat_freq					0.435296
dairy_fullfat_amt					0.335087
dairy_semifat_freq		0.466107
dairy_semifat_amt		0.535475
dairy_lowfat_freq		0.525039
dairy_lowfat_amt		0.560804
cheese_fullfat_freq					0.44237
cheese_fullfat_amt					0.447128
cheese_semifat_freq
cheese_semifat_amt
cheese_spread_freq		0.308669
cheese_spread_amt		0.306074
bread_white_freq			0.746517
bread_white_amt			0.722843
bread_whole_freq
bread_whole_amt
bread_dark_freq			-0.598058
bread_dark_amt			-0.591031
bread_toast_freq				0.41336
bread_toast_amt			0.301168	0.361755
cereal_sweet_freq
cereal_sweet_amt
pasta_freq			0.310286
pasta_amt
rice_white_freq		0.303247	0.339693
rice_white_amt
rice_brown_freq			-0.339059
rice_brown_amt			-0.355499
veg_raw_freq		0.518132
veg_raw_amt
veg_cooked_freq		0.558299
veg_cooked_amt
legume_dried_freq		0.341543
legume_dried_amt				-0.355029
potato_boiled_freq			0.325698
potato_boiled_amt
potato_fried_freq	0.405372		0.370208
potato_fried_amt			0.332921	-0.30347
potato_special_freq
potato_special_amt		-0.315866
fruit_fresh_freq		0.510867
fruit_fresh_amt
fruit_cooked_freq
fruit_cooked_amt
egg_freq
egg_amt
poultry_freq
poultry_amt				-0.344911
meat_red_freq				-0.321782
meat_red_amt				-0.385017	0.319471
sausage_freq	0.445976			-0.321802
sausage_amt	0.339562				0.383192
coldcut_freq	0.566097
coldcut_amt	0.465312
ham_freq
ham_amt
fish_cooked_freq		0.479616
fish_cooked_amt		0.454959
fish_canned_freq		0.429619
fish_canned_amt		0.44525
fastfood_freq	0.689955
fastfood_amt	0.606907
pizza_freq	0.524605
pizza_amt	0.346315
chips_freq	0.710142
chips_amt	0.623403
pretzel_freq
pretzel_amt
sweet_jam_freq				0.429883
sweet_jam_amt				0.436339
sweet_pastry_freq	0.329444
sweet_pastry_amt					0.327201
sweet_biscuit_freq				0.32515
sweet_biscuit_amt
sweet_chocolate_freq
sweet_chocolate_amt
sweet_candy_freq
sweet_candy_amt
nuts_freq			-0.3898	0.307647
nuts_amt			-0.307017
Extraction Method: Principal Component Analysis. Rotation Method: Varimax with Kaiser Normalization.
a. Rotation converged in 10 iterations.
Component Transformation Matrix
Component	1	2	3	4	5
1	0.676595	-0.545601	0.330311	-0.0350646	0.366338
2	0.389802	0.708077	0.447368	-0.368413	-0.104
3	0.195016	0.212542	0.216578	0.920404	-0.150813
4	0.411233	0.337914	-0.734832	0.0755097	0.413549
5	-0.427936	0.203929	0.322293	0.100981	0.81315
Extraction Method: Principal Component Analysis. Rotation Method: Varimax with Kaiser Normalization.
* ============================================================.
* CRONBACH ALPHA FOR THE 5 DIETARY PATTERNS.
* Includes reverse coding for negatively loaded items.
* ============================================================.
* -------------------------.
* 1. REVERSE-CODED ITEMS.
* -------------------------.
COMPUTE potato_special_amt_R = -1 * potato_special_amt.
COMPUTE bread_dark_freq_R = -1 * bread_dark_freq.
COMPUTE bread_dark_amt_R = -1 * bread_dark_amt.
COMPUTE rice_brown_freq_R = -1 * rice_brown_freq.
COMPUTE rice_brown_amt_R = -1 * rice_brown_amt.
COMPUTE legume_dried_amt_R = -1 * legume_dried_amt.
COMPUTE potato_fried_amt_R = -1 * potato_fried_amt.
COMPUTE poultry_amt_R = -1 * poultry_amt.
COMPUTE meat_red_freq_R = -1 * meat_red_freq.
COMPUTE meat_red_amt_R = -1 * meat_red_amt.
EXECUTE.
* -------------------------.
* 2. FACTOR 1.
* Western/fast-food diet.
* -------------------------.
RELIABILITY
/VARIABLES=
bev_sugary_freq bev_sugary_amt
bev_beeralc_freq bev_beeralc_amt
potato_fried_freq
sausage_freq sausage_amt
coldcut_freq coldcut_amt
fastfood_freq fastfood_amt
pizza_freq pizza_amt
chips_freq chips_amt
sweet_pastry_freq
/SCALE('Western_fast_food_diet') ALL
/MODEL=ALPHA
/STATISTICS=DESCRIPTIVE SCALE CORR.
Reliability
Notes
Output Created		08-APR-2026 17:18:04
Comments
Input	Data	C:\Users\User\Desktop\FIA\Articole medicina\FFQ\Date FFQ partea 1.sav
	Active Dataset	DataSet1
	Filter	<none>
	Weight	<none>
	Split File	<none>
	N of Rows in Working Data File	300
	Matrix Input
Missing Value Handling	Definition of Missing	User-defined missing values are treated as missing.
	Cases Used	Statistics are based on all cases with valid data for all variables in the procedure.
Syntax		RELIABILITY /VARIABLES= bev_sugary_freq bev_sugary_amt bev_beeralc_freq bev_beeralc_amt potato_fried_freq sausage_freq sausage_amt coldcut_freq coldcut_amt fastfood_freq fastfood_amt pizza_freq pizza_amt chips_freq chips_amt sweet_pastry_freq /SCALE('Western_fast_food_diet') ALL /MODEL=ALPHA /STATISTICS=DESCRIPTIVE SCALE CORR.
Resources	Processor Time	00:00:00.02
	Elapsed Time	00:00:00.04
Scale: Western_fast_food_diet
Case Processing Summary
		N	%
Cases	Valid	299	99.6667
	Excludeda	1	0.333333
	Total	300	100
a. Listwise deletion based on all variables in the procedure.
Reliability Statistics
Cronbach's Alpha	Cronbach's Alpha Based on Standardized Items	N of Items
0.816038	0.83496	16
Item Statistics
	Mean	Std. Deviation	N
bev_sugary_freq	0.949833	1.36378	299
bev_sugary_amt	0.949833	1.14729	299
bev_beeralc_freq	0.264214	0.886375	299
bev_beeralc_amt	0.247492	0.754596	299
potato_fried_freq	1.41137	1.19899	299
sausage_freq	1.21405	1.22926	299
sausage_amt	1.7592	1.40548	299
coldcut_freq	1.20067	1.22606	299
coldcut_amt	1.8495	1.47032	299
fastfood_freq	0.187291	0.659244	299
fastfood_amt	0.22408	0.680472	299
pizza_freq	0.555184	0.699567	299
pizza_amt	1.23077	1.42729	299
chips_freq	0.140468	0.505342	299
chips_amt	0.230769	0.716715	299
sweet_pastry_freq	1.41806	0.931806	299
Inter-Item Correlation Matrix
	bev_sugary_freq	bev_sugary_amt	bev_beeralc_freq	bev_beeralc_amt	potato_fried_freq	sausage_freq	sausage_amt	coldcut_freq	coldcut_amt	fastfood_freq	fastfood_amt	pizza_freq	pizza_amt	chips_freq	chips_amt	sweet_pastry_freq
bev_sugary_freq	1	0.804796	0.0554182	0.145799	0.224041	0.170565	0.224771	0.270953	0.294107	0.193376	0.174875	0.29309	0.231806	0.229372	0.252205	0.122186
bev_sugary_amt	0.804796	1	0.0460765	0.111293	0.183376	0.20513	0.21932	0.298226	0.287936	0.118947	0.177785	0.20624	0.201774	0.145319	0.19369	0.116992
bev_beeralc_freq	0.0554182	0.0460765	1	0.714675	0.203667	0.0403155	0.016225	0.12088	0.125884	0.351479	0.14631	0.141465	0.0683524	0.373859	0.215353	0.0811501
bev_beeralc_amt	0.145799	0.111293	0.714675	1	0.183811	0.123581	0.119663	0.192781	0.19096	0.277519	0.179183	0.120248	0.10881	0.286928	0.291145	0.0528005
potato_fried_freq	0.224041	0.183376	0.203667	0.183811	1	0.286129	0.230234	0.354549	0.296018	0.343722	0.182773	0.202885	0.0580724	0.269842	0.158603	0.169939
sausage_freq	0.170565	0.20513	0.0403155	0.123581	0.286129	1	0.711679	0.659404	0.385499	0.194677	0.219276	0.146209	0.113285	0.205331	0.221792	0.153057
sausage_amt	0.224771	0.21932	0.016225	0.119663	0.230234	0.711679	1	0.421504	0.563744	0.0814337	0.147836	0.180795	0.180019	0.0903064	0.115314	0.0694397
coldcut_freq	0.270953	0.298226	0.12088	0.192781	0.354549	0.659404	0.421504	1	0.685085	0.252268	0.211387	0.233527	0.182467	0.263071	0.183889	0.211239
coldcut_amt	0.294107	0.287936	0.125884	0.19096	0.296018	0.385499	0.563744	0.685085	1	0.164196	0.15121	0.251154	0.22448	0.159522	0.106309	0.0485278
fastfood_freq	0.193376	0.118947	0.351479	0.277519	0.343722	0.194677	0.0814337	0.252268	0.164196	1	0.639215	0.406813	0.142928	0.807175	0.462187	0.156173
fastfood_amt	0.174875	0.177785	0.14631	0.179183	0.182773	0.219276	0.147836	0.211387	0.15121	0.639215	1	0.365171	0.233352	0.464399	0.485347	0.206348
pizza_freq	0.29309	0.20624	0.141465	0.120248	0.202885	0.146209	0.180795	0.233527	0.251154	0.406813	0.365171	1	0.771946	0.35769	0.232189	0.0854652
pizza_amt	0.231806	0.201774	0.0683524	0.10881	0.0580724	0.113285	0.180019	0.182467	0.22448	0.142928	0.233352	0.771946	1	0.131701	0.131467	-0.0374592
chips_freq	0.229372	0.145319	0.373859	0.286928	0.269842	0.205331	0.0903064	0.263071	0.159522	0.807175	0.464399	0.35769	0.131701	1	0.716266	0.209813
chips_amt	0.252205	0.19369	0.215353	0.291145	0.158603	0.221792	0.115314	0.183889	0.106309	0.462187	0.485347	0.232189	0.131467	0.716266	1	0.191712
sweet_pastry_freq	0.122186	0.116992	0.0811501	0.0528005	0.169939	0.153057	0.0694397	0.211239	0.0485278	0.156173	0.206348	0.0854652	-0.0374592	0.209813	0.191712	1
Scale Statistics
Mean	Variance	Std. Deviation	N of Items
13.8328	77.3813	8.79667	16
* -------------------------.
* 3. FACTOR 2.
* Healthy/prudent diet.
* -------------------------.
RELIABILITY
/VARIABLES=
dairy_semifat_freq dairy_semifat_amt
dairy_lowfat_freq dairy_lowfat_amt
cheese_spread_freq cheese_spread_amt
veg_raw_freq
veg_cooked_freq
legume_dried_freq
fruit_fresh_freq
fish_cooked_freq fish_cooked_amt
fish_canned_freq fish_canned_amt
potato_special_amt_R
/SCALE('Healthy_prudent_diet') ALL
/MODEL=ALPHA
/STATISTICS=DESCRIPTIVE SCALE CORR.
Reliability
Notes
Output Created		08-APR-2026 17:18:04
Comments
Input	Data	C:\Users\User\Desktop\FIA\Articole medicina\FFQ\Date FFQ partea 1.sav
	Active Dataset	DataSet1
	Filter	<none>
	Weight	<none>
	Split File	<none>
	N of Rows in Working Data File	300
	Matrix Input
Missing Value Handling	Definition of Missing	User-defined missing values are treated as missing.
	Cases Used	Statistics are based on all cases with valid data for all variables in the procedure.
Syntax		RELIABILITY /VARIABLES= dairy_semifat_freq dairy_semifat_amt dairy_lowfat_freq dairy_lowfat_amt cheese_spread_freq cheese_spread_amt veg_raw_freq veg_cooked_freq legume_dried_freq fruit_fresh_freq fish_cooked_freq fish_cooked_amt fish_canned_freq fish_canned_amt potato_special_amt_R /SCALE('Healthy_prudent_diet') ALL /MODEL=ALPHA /STATISTICS=DESCRIPTIVE SCALE CORR.
Resources	Processor Time	00:00:00.00
	Elapsed Time	00:00:00.00
Scale: Healthy_prudent_diet
Case Processing Summary
		N	%
Cases	Valid	300	100
	Excludeda	0	0
	Total	300	100
a. Listwise deletion based on all variables in the procedure.
Reliability Statistics
Cronbach's Alpha	Cronbach's Alpha Based on Standardized Items	N of Items
0.761947	0.771915	15
Item Statistics
	Mean	Std. Deviation	N
dairy_semifat_freq	0.796667	1.11631	300
dairy_semifat_amt	0.993333	1.19361	300
dairy_lowfat_freq	0.59	1.04509	300
dairy_lowfat_amt	0.76	1.18339	300
cheese_spread_freq	0.886667	1.05079	300
cheese_spread_amt	1.50333	1.36976	300
veg_raw_freq	2.97667	1.85678	300
veg_cooked_freq	4.16667	1.4256	300
legume_dried_freq	1.89	1.13233	300
fruit_fresh_freq	4.25	1.70407	300
fish_cooked_freq	1.25333	0.768847	300
fish_cooked_amt	2.14667	0.956489	300
fish_canned_freq	0.67	0.806184	300
fish_canned_amt	1.08667	1.19327	300
potato_special_amt_R	-0.856667	1.26284	300
Inter-Item Correlation Matrix
	dairy_semifat_freq	dairy_semifat_amt	dairy_lowfat_freq	dairy_lowfat_amt	cheese_spread_freq	cheese_spread_amt	veg_raw_freq	veg_cooked_freq	legume_dried_freq	fruit_fresh_freq	fish_cooked_freq	fish_cooked_amt	fish_canned_freq	fish_canned_amt	potato_special_amt_R
dairy_semifat_freq	1	0.764545	0.366917	0.357886	0.108593	0.0430963	0.133243	0.22522	0.178042	0.170981	0.153741	0.00922987	0.0961406	0.0408919	0.182069
dairy_semifat_amt	0.764545	1	0.343664	0.410856	-0.0272698	0.0102417	0.265524	0.254202	0.209791	0.18005	0.198644	0.0975312	0.133255	0.0802442	0.244704
dairy_lowfat_freq	0.366917	0.343664	1	0.877481	0.134185	0.00446236	0.148447	0.198665	0.00980691	0.292494	0.20462	0.123927	0.180258	0.184137	0.0902907
dairy_lowfat_amt	0.357886	0.410856	0.877481	1	0.0775675	0.0376342	0.221192	0.253755	0.0376383	0.271994	0.21776	0.175986	0.144573	0.171096	0.13947
cheese_spread_freq	0.108593	-0.0272698	0.134185	0.0775675	1	0.662497	0.0569216	0.285031	0.0822454	0.154091	-0.00988013	0.0531972	0.0346634	0.0798766	0.0122825
cheese_spread_amt	0.0430963	0.0102417	0.00446236	0.0376342	0.662497	1	0.217663	0.285739	0.119912	0.0762987	0.00554695	0.124709	0.0388577	0.0857623	0.0296915
veg_raw_freq	0.133243	0.265524	0.148447	0.221192	0.0569216	0.217663	1	0.331245	0.213523	0.289359	0.207975	0.210965	0.202626	0.189602	0.228218
veg_cooked_freq	0.22522	0.254202	0.198665	0.253755	0.285031	0.285739	0.331245	1	0.112916	0.292553	0.214611	0.237098	0.187697	0.19005	0.181748
legume_dried_freq	0.178042	0.209791	0.00980691	0.0376383	0.0822454	0.119912	0.213523	0.112916	1	0.0454986	0.151206	0.123025	0.102987	0.12589	0.184139
fruit_fresh_freq	0.170981	0.18005	0.292494	0.271994	0.154091	0.0762987	0.289359	0.292553	0.0454986	1	0.278246	0.291374	0.196585	0.188325	0.0501213
fish_cooked_freq	0.153741	0.198644	0.20462	0.21776	-0.00988013	0.00554695	0.207975	0.214611	0.151206	0.278246	1	0.495052	0.372741	0.191069	0.127818
fish_cooked_amt	0.00922987	0.0975312	0.123927	0.175986	0.0531972	0.124709	0.210965	0.237098	0.123025	0.291374	0.495052	1	0.154059	0.234969	0.0102263
fish_canned_freq	0.0961406	0.133255	0.180258	0.144573	0.0346634	0.0388577	0.202626	0.187697	0.102987	0.196585	0.372741	0.154059	1	0.742532	0.0991764
fish_canned_amt	0.0408919	0.0802442	0.184137	0.171096	0.0798766	0.0857623	0.189602	0.19005	0.12589	0.188325	0.191069	0.234969	0.742532	1	0.0494339
potato_special_amt_R	0.182069	0.244704	0.0902907	0.13947	0.0122825	0.0296915	0.228218	0.181748	0.184139	0.0501213	0.127818	0.0102263	0.0991764	0.0494339	1
Scale Statistics
Mean	Variance	Std. Deviation	N of Items
23.1133	79.5724	8.92034	15
* -------------------------.
* 4. FACTOR 3.
* Refined grains and starches diet.
* -------------------------.
RELIABILITY
/VARIABLES=
bread_white_freq bread_white_amt
pasta_freq
rice_white_freq
potato_boiled_freq
bread_dark_freq_R bread_dark_amt_R
rice_brown_freq_R rice_brown_amt_R
/SCALE('Refined_grains_and_starches_diet') ALL
/MODEL=ALPHA
/STATISTICS=DESCRIPTIVE SCALE CORR.
Reliability
Notes
Output Created		08-APR-2026 17:18:04
Comments
Input	Data	C:\Users\User\Desktop\FIA\Articole medicina\FFQ\Date FFQ partea 1.sav
	Active Dataset	DataSet1
	Filter	<none>
	Weight	<none>
	Split File	<none>
	N of Rows in Working Data File	300
	Matrix Input
Missing Value Handling	Definition of Missing	User-defined missing values are treated as missing.
	Cases Used	Statistics are based on all cases with valid data for all variables in the procedure.
Syntax		RELIABILITY /VARIABLES= bread_white_freq bread_white_amt pasta_freq rice_white_freq potato_boiled_freq bread_dark_freq_R bread_dark_amt_R rice_brown_freq_R rice_brown_amt_R /SCALE('Refined_grains_and_starches_diet') ALL /MODEL=ALPHA /STATISTICS=DESCRIPTIVE SCALE CORR.
Resources	Processor Time	00:00:00.00
	Elapsed Time	00:00:00.00
Scale: Refined_grains_and_starches_diet
Case Processing Summary
		N	%
Cases	Valid	300	100
	Excludeda	0	0
	Total	300	100
a. Listwise deletion based on all variables in the procedure.
Reliability Statistics
Cronbach's Alpha	Cronbach's Alpha Based on Standardized Items	N of Items
0.755739	0.74178	9
Item Statistics
	Mean	Std. Deviation	N
bread_white_freq	2.93	3.00252	300
bread_white_amt	1.92333	1.89987	300
pasta_freq	1.45	0.750139	300
rice_white_freq	1.45667	0.665531	300
potato_boiled_freq	2.45667	1.22192	300
Reversed bread_dark_freq	-1.96667	2.68507	300
Reversed bread_dark_amt	-1.31	1.75237	300
rice_brown_freq_R	-0.0233333	0.171913	300
rice_brown_amt_R	-0.0433333	0.339371	300
Inter-Item Correlation Matrix
	bread_white_freq	bread_white_amt	pasta_freq	rice_white_freq	potato_boiled_freq	Reversed bread_dark_freq	Reversed bread_dark_amt	rice_brown_freq_R	rice_brown_amt_R
bread_white_freq	1	0.906061	0.0674892	0.0963875	0.154596	0.60804	0.576208	0.132892	0.12502
bread_white_amt	0.906061	1	0.0735702	0.0833286	0.160638	0.582691	0.529278	0.137864	0.129697
pasta_freq	0.0674892	0.0735702	1	0.57847	0.132632	0.205068	0.200615	0.159497	0.116267
rice_white_freq	0.0963875	0.0833286	0.57847	1	0.0922729	0.114977	0.110321	0.122675	0.206369
potato_boiled_freq	0.154596	0.160638	0.132632	0.0922729	1	0.0493712	-0.000827817	0.0986584	0.160791
Reversed bread_dark_freq	0.60804	0.582691	0.205068	0.114977	0.0493712	1	0.939038	0.0958814	0.0603149
Reversed bread_dark_amt	0.576208	0.529278	0.200615	0.110321	-0.000827817	0.939038	1	0.109131	0.0673166
rice_brown_freq_R	0.132892	0.137864	0.159497	0.122675	0.0986584	0.0958814	0.109131	1	0.727838
rice_brown_amt_R	0.12502	0.129697	0.116267	0.206369	0.160791	0.0603149	0.0673166	0.727838	1
Scale Statistics
Mean	Variance	Std. Deviation	N of Items
6.87333	77.8367	8.82251	9
* -------------------------.
* 5. FACTOR 4.
* Light meal and sweet spreads diet.
* -------------------------.
RELIABILITY
/VARIABLES=
bev_water_freq
bev_semimilk_freq bev_semimilk_amt
bev_tea_freq bev_tea_amt
bread_toast_freq bread_toast_amt
sweet_jam_freq sweet_jam_amt
sweet_biscuit_freq
rice_white_freq
legume_dried_amt_R
potato_fried_amt_R
poultry_amt_R
meat_red_freq_R meat_red_amt_R
/SCALE('Light_meal_and_sweet_spreads_diet') ALL
/MODEL=ALPHA
/STATISTICS=DESCRIPTIVE SCALE CORR.
Reliability
Notes
Output Created		08-APR-2026 17:18:04
Comments
Input	Data	C:\Users\User\Desktop\FIA\Articole medicina\FFQ\Date FFQ partea 1.sav
	Active Dataset	DataSet1
	Filter	<none>
	Weight	<none>
	Split File	<none>
	N of Rows in Working Data File	300
	Matrix Input
Missing Value Handling	Definition of Missing	User-defined missing values are treated as missing.
	Cases Used	Statistics are based on all cases with valid data for all variables in the procedure.
Syntax		RELIABILITY /VARIABLES= bev_water_freq bev_semimilk_freq bev_semimilk_amt bev_tea_freq bev_tea_amt bread_toast_freq bread_toast_amt sweet_jam_freq sweet_jam_amt sweet_biscuit_freq rice_white_freq legume_dried_amt_R potato_fried_amt_R poultry_amt_R meat_red_freq_R meat_red_amt_R /SCALE('Light_meal_and_sweet_spreads_diet') ALL /MODEL=ALPHA /STATISTICS=DESCRIPTIVE SCALE CORR.
Resources	Processor Time	00:00:00.03
	Elapsed Time	00:00:00.03
Scale: Light_meal_and_sweet_spreads_diet
Case Processing Summary
		N	%
Cases	Valid	300	100
	Excludeda	0	0
	Total	300	100
a. Listwise deletion based on all variables in the procedure.
Reliability Statistics
Cronbach's Alpha	Cronbach's Alpha Based on Standardized Items	N of Items
0.664094	0.681018	16
Item Statistics
	Mean	Std. Deviation	N
bev_water_freq	6.35667	0.493559	300
bev_semimilk_freq	1.34667	1.53438	300
bev_semimilk_amt	1.22333	1.1274	300
bev_tea_freq	2.70667	2.65155	300
bev_tea_amt	1.27	1.25526	300
bread_toast_freq	0.723333	1.21313	300
bread_toast_amt	1.00667	1.38311	300
sweet_jam_freq	2.53333	2.04192	300
sweet_jam_amt	1.60667	1.05625	300
sweet_biscuit_freq	0.693333	1.13589	300
rice_white_freq	1.45667	0.665531	300
legume_dried_amt_R	-2.46	0.759599	300
potato_fried_amt_R	-2.02	1.31607	300
poultry_amt_R	-2.53667	0.635085	300
meat_red_freq_R	-1.91333	1.12993	300
meat_red_amt_R	-2.33	0.95436	300
Inter-Item Correlation Matrix
	bev_water_freq	bev_semimilk_freq	bev_semimilk_amt	bev_tea_freq	bev_tea_amt	bread_toast_freq	bread_toast_amt	sweet_jam_freq	sweet_jam_amt	sweet_biscuit_freq	rice_white_freq	legume_dried_amt_R	potato_fried_amt_R	poultry_amt_R	meat_red_freq_R	meat_red_amt_R
bev_water_freq	1	0.149741	0.0426947	0.20799	0.194932	0.137428	0.0748936	0.185618	0.173771	0.153991	0.154117	0.180379	0.119144	0.057866	0.14229	0.264913
bev_semimilk_freq	0.149741	1	0.707179	0.160715	0.0797373	0.053495	0.0335778	0.13934	0.0864786	-0.0117182	0.0180349	0.0397143	0.0249757	0.0439769	0.136937	0.0418416
bev_semimilk_amt	0.0426947	0.707179	1	0.165194	0.0895923	0.094236	0.0698216	0.0788397	0.110526	0.0536605	-0.0427763	0.0188241	0.00978278	-0.000202415	0.116026	0.00655876
bev_tea_freq	0.20799	0.160715	0.165194	1	0.737306	0.105692	0.109057	0.106206	0.104353	0.0721927	0.0742675	0.044037	0.239832	0.142548	0.143585	0.173083
bev_tea_amt	0.194932	0.0797373	0.0895923	0.737306	1	0.126088	0.0933512	0.0636758	0.0349614	0.0934491	0.076104	0.0465108	0.207753	0.165588	0.0824825	0.191879
bread_toast_freq	0.137428	0.053495	0.094236	0.105692	0.126088	1	0.780465	0.201532	0.154916	0.319273	0.00374196	0.202594	0.0342289	-0.0370865	0.107826	0.0739805
bread_toast_amt	0.0748936	0.0335778	0.0698216	0.109057	0.0933512	0.780465	1	0.195317	0.175788	0.231215	0.0039482	0.12708	-0.0587218	-0.00352828	0.0980703	0.00420598
sweet_jam_freq	0.185618	0.13934	0.0788397	0.106206	0.0636758	0.201532	0.195317	1	0.555038	0.0390289	0.0859727	0.102639	0.0326071	0.0460788	0.103112	0.12151
sweet_jam_amt	0.173771	0.0864786	0.110526	0.104353	0.0349614	0.154916	0.175788	0.555038	1	0.0914687	0.0993712	0.0405175	0.0352227	0.192814	0.121132	0.0864614
sweet_biscuit_freq	0.153991	-0.0117182	0.0536605	0.0721927	0.0934491	0.319273	0.231215	0.0390289	0.0914687	1	0.0841164	0.0724075	-0.0443868	0.0121777	0.0207768	0.0636778
rice_white_freq	0.154117	0.0180349	-0.0427763	0.0742675	0.076104	0.00374196	0.0039482	0.0859727	0.0993712	0.0841164	1	0.0662894	-0.0391768	0.0357921	-0.0750428	0.0853554
legume_dried_amt_R	0.180379	0.0397143	0.0188241	0.044037	0.0465108	0.202594	0.12708	0.102639	0.0405175	0.0724075	0.0662894	1	0.0677136	0.0966441	0.0466041	0.218958
potato_fried_amt_R	0.119144	0.0249757	0.00978278	0.239832	0.207753	0.0342289	-0.0587218	0.0326071	0.0352227	-0.0443868	-0.0391768	0.0677136	1	0.171182	0.11812	0.146507
poultry_amt_R	0.057866	0.0439769	-0.000202415	0.142548	0.165588	-0.0370865	-0.00352828	0.0460788	0.192814	0.0121777	0.0357921	0.0966441	0.171182	1	0.0230857	0.286221
meat_red_freq_R	0.14229	0.136937	0.116026	0.143585	0.0824825	0.107826	0.0980703	0.103112	0.121132	0.0207768	-0.0750428	0.0466041	0.11812	0.0230857	1	0.504234
meat_red_amt_R	0.264913	0.0418416	0.00655876	0.173083	0.191879	0.0739805	0.00420598	0.12151	0.0864614	0.0636778	0.0853554	0.218958	0.146507	0.286221	0.504234	1
Scale Statistics
Mean	Variance	Std. Deviation	N of Items
9.66333	73.602	8.57916	16
* -------------------------.
* 6. FACTOR 5.
* Alcohol and animal fat diet.
* -------------------------.
RELIABILITY
/VARIABLES=
bev_wine_freq bev_wine_amt
bev_spirits_freq bev_spirits_amt
dairy_fullfat_freq dairy_fullfat_amt
cheese_fullfat_freq cheese_fullfat_amt
meat_red_amt
sausage_amt
/SCALE('Alcohol_and_animal_fat_diet') ALL
/MODEL=ALPHA
/STATISTICS=DESCRIPTIVE SCALE CORR.
Reliability
Notes
Output Created		08-APR-2026 17:18:04
Comments
Input	Data	C:\Users\User\Desktop\FIA\Articole medicina\FFQ\Date FFQ partea 1.sav
	Active Dataset	DataSet1
	Filter	<none>
	Weight	<none>
	Split File	<none>
	N of Rows in Working Data File	300
	Matrix Input
Missing Value Handling	Definition of Missing	User-defined missing values are treated as missing.
	Cases Used	Statistics are based on all cases with valid data for all variables in the procedure.
Syntax		RELIABILITY /VARIABLES= bev_wine_freq bev_wine_amt bev_spirits_freq bev_spirits_amt dairy_fullfat_freq dairy_fullfat_amt cheese_fullfat_freq cheese_fullfat_amt meat_red_amt sausage_amt /SCALE('Alcohol_and_animal_fat_diet') ALL /MODEL=ALPHA /STATISTICS=DESCRIPTIVE SCALE CORR.
Resources	Processor Time	00:00:00.02
	Elapsed Time	00:00:00.01
Scale: Alcohol_and_animal_fat_diet
Case Processing Summary
		N	%
Cases	Valid	300	100
	Excludeda	0	0
	Total	300	100
a. Listwise deletion based on all variables in the procedure.
Reliability Statistics
Cronbach's Alpha	Cronbach's Alpha Based on Standardized Items	N of Items
0.733521	0.749671	10
Item Statistics
	Mean	Std. Deviation	N
bev_wine_freq	0.42	1.09587	300
bev_wine_amt	0.426667	0.902221	300
bev_spirits_freq	0.306667	0.779732	300
bev_spirits_amt	0.446667	0.947001	300
dairy_fullfat_freq	1.97	1.27849	300
dairy_fullfat_amt	2.22	0.891206	300
cheese_fullfat_freq	2.05333	1.20914	300
cheese_fullfat_amt	2.73667	0.978356	300
meat_red_amt	2.33	0.95436	300
sausage_amt	1.75333	1.4068	300
Inter-Item Correlation Matrix
	bev_wine_freq	bev_wine_amt	bev_spirits_freq	bev_spirits_amt	dairy_fullfat_freq	dairy_fullfat_amt	cheese_fullfat_freq	cheese_fullfat_amt	meat_red_amt	sausage_amt
bev_wine_freq	1	0.785585	0.451522	0.424492	0.133152	0.0899946	0.169815	0.0972631	0.0589042	0.214943
bev_wine_amt	0.785585	1	0.502733	0.586482	0.199599	0.124119	0.209003	0.176969	0.131131	0.241297
bev_spirits_freq	0.451522	0.502733	1	0.792208	0.200491	0.0758511	0.177699	0.158824	0.137708	0.236884
bev_spirits_amt	0.424492	0.586482	0.792208	1	0.185133	0.0654652	0.166057	0.206793	0.147208	0.248665
dairy_fullfat_freq	0.133152	0.199599	0.200491	0.185133	1	0.434365	0.228203	0.0899208	0.0766673	0.150211
dairy_fullfat_amt	0.0899946	0.124119	0.0758511	0.0654652	0.434365	1	0.184605	0.20859	0.0519841	0.18481
cheese_fullfat_freq	0.169815	0.209003	0.177699	0.166057	0.228203	0.184605	1	0.47557	0.141204	0.243699
cheese_fullfat_amt	0.0972631	0.176969	0.158824	0.206793	0.0899208	0.20859	0.47557	1	0.172185	0.139755
meat_red_amt	0.0589042	0.131131	0.137708	0.147208	0.0766673	0.0519841	0.141204	0.172185	1	0.192858
sausage_amt	0.214943	0.241297	0.236884	0.248665	0.150211	0.18481	0.243699	0.139755	0.192858	1
Scale Statistics
Mean	Variance	Std. Deviation	N of Items
14.6633	33.1271	5.75561	10
* ============================================================.
* DIETARY PATTERNS (Z-SCORES) + JONCKHEERE-TERPSTRA TEST.
* ============================================================.
* ------------------------------------------------------------.
* 1) REVERSE-CODE ITEMS WITH NEGATIVE LOADINGS.
* ------------------------------------------------------------.
COMPUTE potato_special_amt_R = -1 * potato_special_amt.
COMPUTE bread_dark_freq_R = -1 * bread_dark_freq.
COMPUTE bread_dark_amt_R = -1 * bread_dark_amt.
COMPUTE rice_brown_freq_R = -1 * rice_brown_freq.
COMPUTE rice_brown_amt_R = -1 * rice_brown_amt.
COMPUTE legume_dried_amt_R = -1 * legume_dried_amt.
COMPUTE potato_fried_amt_R = -1 * potato_fried_amt.
COMPUTE poultry_amt_R = -1 * poultry_amt.
COMPUTE meat_red_freq_R = -1 * meat_red_freq.
COMPUTE meat_red_amt_R = -1 * meat_red_amt.
EXECUTE.
* ------------------------------------------------------------.
* 2) COMPUTE RAW SCORES (MEAN).
* ------------------------------------------------------------.
COMPUTE Western_fast_food = MEAN(
bev_sugary_freq, bev_sugary_amt,
bev_beeralc_freq, bev_beeralc_amt,
potato_fried_freq,
sausage_freq, sausage_amt,
coldcut_freq, coldcut_amt,
fastfood_freq, fastfood_amt,
pizza_freq, pizza_amt,
chips_freq, chips_amt,
sweet_pastry_freq).
COMPUTE Healthy_prudent = MEAN(
dairy_semifat_freq, dairy_semifat_amt,
dairy_lowfat_freq, dairy_lowfat_amt,
cheese_spread_freq, cheese_spread_amt,
veg_raw_freq,
veg_cooked_freq,
legume_dried_freq,
fruit_fresh_freq,
fish_cooked_freq, fish_cooked_amt,
fish_canned_freq, fish_canned_amt,
potato_special_amt_R).
COMPUTE Refined_carbs = MEAN(
bread_white_freq, bread_white_amt,
pasta_freq,
rice_white_freq,
potato_boiled_freq,
bread_dark_freq_R, bread_dark_amt_R,
rice_brown_freq_R, rice_brown_amt_R).
COMPUTE Light_sweet = MEAN(
bev_water_freq,
bev_semimilk_freq, bev_semimilk_amt,
bev_tea_freq, bev_tea_amt,
bread_toast_freq, bread_toast_amt,
sweet_jam_freq, sweet_jam_amt,
sweet_biscuit_freq,
rice_white_freq,
legume_dried_amt_R,
potato_fried_amt_R,
poultry_amt_R,
meat_red_freq_R, meat_red_amt_R).
COMPUTE Alcohol_animal = MEAN(
bev_wine_freq, bev_wine_amt,
bev_spirits_freq, bev_spirits_amt,
dairy_fullfat_freq, dairy_fullfat_amt,
cheese_fullfat_freq, cheese_fullfat_amt,
meat_red_amt,
sausage_amt).
EXECUTE.
* ------------------------------------------------------------.
* 3) STANDARDIZE (Z-SCORES).
* ------------------------------------------------------------.
DESCRIPTIVES VARIABLES=
Western_fast_food
Healthy_prudent
Refined_carbs
Light_sweet
Alcohol_animal
/SAVE.
Descriptives
Notes
Output Created		08-APR-2026 17:23:02
Comments
Input	Data	C:\Users\User\Desktop\FIA\Articole medicina\FFQ\Date FFQ partea 1.sav
	Active Dataset	DataSet1
	Filter	<none>
	Weight	<none>
	Split File	<none>
	N of Rows in Working Data File	300
Missing Value Handling	Definition of Missing	User defined missing values are treated as missing.
	Cases Used	All non-missing data are used.
Syntax		DESCRIPTIVES VARIABLES= Western_fast_food Healthy_prudent Refined_carbs Light_sweet Alcohol_animal /SAVE.
Resources	Processor Time	00:00:00.02
	Elapsed Time	00:00:00.03
Variables Created or Modified	ZWestern_fast_food	Zscore(Western_fast_food)
	ZHealthy_prudent	Zscore(Healthy_prudent)
	ZRefined_carbs	Zscore(Refined_carbs)
	ZLight_sweet	Zscore(Light_sweet)
	ZAlcohol_animal	Zscore(Alcohol_animal)
Descriptive Statistics
	N	Minimum	Maximum	Mean	Std. Deviation
Western_fast_food	300	0	3.0625	0.861667	0.551136
Healthy_prudent	300	0.133333	2.86667	1.54089	0.594689
Refined_carbs	300	-1.44444	2.55556	0.763704	0.980279
Light_sweet	300	-0.5	2.625	0.603958	0.536198
Alcohol_animal	300	0	3.8	1.46633	0.575561
Valid N (listwise)	300
* SPSS va crea automat:
* ZWestern_fast_food
* ZHealthy_prudent
* ZRefined_carbs
* ZLight_sweet
* ZAlcohol_animal
* ------------------------------------------------------------.
* 4) JONCKHEERE-TERPSTRA TEST.
* ------------------------------------------------------------.
NPAR TESTS
/J-T =
ZWestern_fast_food
ZHealthy_prudent
ZRefined_carbs
ZLight_sweet
ZAlcohol_animal
BY Neuropathy (1 3)
/MISSING ANALYSIS.
NPar Tests
Notes
Output Created		08-APR-2026 17:23:02
Comments
Input	Data	C:\Users\User\Desktop\FIA\Articole medicina\FFQ\Date FFQ partea 1.sav
	Active Dataset	DataSet1
	Filter	<none>
	Weight	<none>
	Split File	<none>
	N of Rows in Working Data File	300
Missing Value Handling	Definition of Missing	User-defined missing values are treated as missing.
	Cases Used	Statistics for each test are based on all cases with valid data for the variable(s) used in that test.
Syntax		NPAR TESTS /J-T = ZWestern_fast_food ZHealthy_prudent ZRefined_carbs ZLight_sweet ZAlcohol_animal BY Neuropathy (1 3) /MISSING ANALYSIS.
Resources	Processor Time	00:00:00.03
	Elapsed Time	00:00:00.23
	Number of Cases Alloweda	285975
a. Based on availability of workspace memory.
Jonckheere-Terpstra Testa
	Number of Levels in Neuropathy	N	Observed J-T Statistic	Mean J-T Statistic	Std. Deviation of J-T Statistic	Std. J-T Statistic	Asymp. Sig. (2-tailed)
Western_fast_food	3	300	16424	14615.5	809.022	2.23541	0.0253902
Healthy_prudent	3	300	12141.5	14615.5	809.09	-3.05776	0.00223001
Refined_carbs	3	300	16226.5	14615.5	808.22	1.99327	0.0462319
Light_sweet	3	300	14372	14615.5	809.043	-0.300973	0.763435
Alcohol_animal	3	300	16169.5	14615.5	808.062	1.92312	0.054465
a. Grouping Variable: Neuropathy
* ============================================================.
* ORDINAL LOGISTIC REGRESSION + TEST OF PARALLEL LINES.
* ============================================================.
* -----------------------------.
* UNADJUSTED MODELS.
* -----------------------------.
PLUM Neuropathy WITH ZWestern_fast_food
/LINK=LOGIT
/PRINT=PARAMETER SUMMARY PARALLEL.
PLUM - Ordinal Regression
Notes
Output Created		08-APR-2026 17:52:06
Comments
Input	Data	C:\Users\User\Desktop\FIA\Articole medicina\FFQ\Date FFQ partea 1.sav
	Active Dataset	DataSet1
	Filter	<none>
	Weight	<none>
	Split File	<none>
	N of Rows in Working Data File	300
Missing Value Handling	Definition of Missing	User-defined missing values are treated as missing.
	Cases Used	Statistics are based on all cases with valid data for all variables in the model.
Syntax		PLUM Neuropathy WITH ZWestern_fast_food /LINK=LOGIT /PRINT=PARAMETER SUMMARY PARALLEL.
Resources	Processor Time	00:00:00.03
	Elapsed Time	00:00:00.03
Case Processing Summary
		N	Marginal Percentage
Neuropathy	1.00	83	0.276667
	2.00	132	0.44
	3.00	85	0.283333
Valid		300	1
Missing		0
Total		300
Model Fitting Information
Model	-2 Log Likelihood	Chi-Square	df	Sig.
Intercept Only	221.655
Final	216.737	4.91815	1	0.026576
Link function: Logit.
Pseudo R-Square
Cox and Snell	0.0162602
Nagelkerke	0.0184085
McFadden	0.00763176
Link function: Logit.
Parameter Estimates
		Estimate	Std. Error	Wald	df	Sig.	95% Confidence Interval
							Lower Bound	Upper Bound
Threshold	[Neuropathy = 1.00]	-0.977102	0.129952	56.5342	1	5.52293e-14	-1.2318	-0.7224
	[Neuropathy = 2.00]	0.936793	0.128912	52.8081	1	3.67791e-13	0.68413	1.18946
Location	ZWestern_fast_food	0.233659	0.108702	4.6205	1	0.0315921	0.0206067	0.446711
Link function: Logit.
PLUM Neuropathy WITH ZHealthy_prudent
/LINK=LOGIT
/PRINT=PARAMETER SUMMARY PARALLEL.
PLUM - Ordinal Regression
Notes
Output Created		08-APR-2026 17:52:06
Comments
Input	Data	C:\Users\User\Desktop\FIA\Articole medicina\FFQ\Date FFQ partea 1.sav
	Active Dataset	DataSet1
	Filter	<none>
	Weight	<none>
	Split File	<none>
	N of Rows in Working Data File	300
Missing Value Handling	Definition of Missing	User-defined missing values are treated as missing.
	Cases Used	Statistics are based on all cases with valid data for all variables in the model.
Syntax		PLUM Neuropathy WITH ZHealthy_prudent /LINK=LOGIT /PRINT=PARAMETER SUMMARY PARALLEL.
Resources	Processor Time	00:00:00.02
	Elapsed Time	00:00:00.01
Case Processing Summary
		N	Marginal Percentage
Neuropathy	1.00	83	0.276667
	2.00	132	0.44
	3.00	85	0.283333
Valid		300	1
Missing		0
Total		300
Model Fitting Information
Model	-2 Log Likelihood	Chi-Square	df	Sig.
Intercept Only	241.583
Final	231.01	10.5735	1	0.00114719
Link function: Logit.
Pseudo R-Square
Cox and Snell	0.0346312
Nagelkerke	0.0392069
McFadden	0.0164075
Link function: Logit.
Parameter Estimates
		Estimate	Std. Error	Wald	df	Sig.	95% Confidence Interval
							Lower Bound	Upper Bound
Threshold	[Neuropathy = 1.00]	-0.998439	0.131258	57.8614	1	2.81254e-14	-1.2557	-0.741177
	[Neuropathy = 2.00]	0.944295	0.129684	53.0205	1	3.3008e-13	0.69012	1.19847
Location	ZHealthy_prudent	-0.351617	0.109777	10.2593	1	0.00135999	-0.566777	-0.136458
Link function: Logit.
PLUM Neuropathy WITH ZRefined_carbs
/LINK=LOGIT
/PRINT=PARAMETER SUMMARY PARALLEL.
PLUM - Ordinal Regression
Notes
Output Created		08-APR-2026 17:52:06
Comments
Input	Data	C:\Users\User\Desktop\FIA\Articole medicina\FFQ\Date FFQ partea 1.sav
	Active Dataset	DataSet1
	Filter	<none>
	Weight	<none>
	Split File	<none>
	N of Rows in Working Data File	300
Missing Value Handling	Definition of Missing	User-defined missing values are treated as missing.
	Cases Used	Statistics are based on all cases with valid data for all variables in the model.
Syntax		PLUM Neuropathy WITH ZRefined_carbs /LINK=LOGIT /PRINT=PARAMETER SUMMARY PARALLEL.
Resources	Processor Time	00:00:00.00
	Elapsed Time	00:00:00.00
Case Processing Summary
		N	Marginal Percentage
Neuropathy	1.00	83	0.276667
	2.00	132	0.44
	3.00	85	0.283333
Valid		300	1
Missing		0
Total		300
Model Fitting Information
Model	-2 Log Likelihood	Chi-Square	df	Sig.
Intercept Only	185.388
Final	181.503	3.88547	1	0.0487056
Link function: Logit.
Pseudo R-Square
Cox and Snell	0.0128681
Nagelkerke	0.0145682
McFadden	0.0060293
Link function: Logit.
Parameter Estimates
		Estimate	Std. Error	Wald	df	Sig.	95% Confidence Interval
							Lower Bound	Upper Bound
Threshold	[Neuropathy = 1.00]	-0.972254	0.129789	56.1155	1	6.83361e-14	-1.22664	-0.717872
	[Neuropathy = 2.00]	0.936559	0.128756	52.9094	1	3.49298e-13	0.684201	1.18892
Location	ZRefined_carbs	0.210718	0.108124	3.79806	1	0.051312	-0.00120048	0.422637
Link function: Logit.
PLUM Neuropathy WITH ZAlcohol_animal
/LINK=LOGIT
/PRINT=PARAMETER SUMMARY PARALLEL.
PLUM - Ordinal Regression
Notes
Output Created		08-APR-2026 17:52:06
Comments
Input	Data	C:\Users\User\Desktop\FIA\Articole medicina\FFQ\Date FFQ partea 1.sav
	Active Dataset	DataSet1
	Filter	<none>
	Weight	<none>
	Split File	<none>
	N of Rows in Working Data File	300
Missing Value Handling	Definition of Missing	User-defined missing values are treated as missing.
	Cases Used	Statistics are based on all cases with valid data for all variables in the model.
Syntax		PLUM Neuropathy WITH ZAlcohol_animal /LINK=LOGIT /PRINT=PARAMETER SUMMARY PARALLEL.
Resources	Processor Time	00:00:00.02
	Elapsed Time	00:00:00.02
Case Processing Summary
		N	Marginal Percentage
Neuropathy	1.00	83	0.276667
	2.00	132	0.44
	3.00	85	0.283333
Valid		300	1
Missing		0
Total		300
Model Fitting Information
Model	-2 Log Likelihood	Chi-Square	df	Sig.
Intercept Only	173.688
Final	168.951	4.73678	1	0.0295244
Link function: Logit.
Pseudo R-Square
Cox and Snell	0.0156653
Nagelkerke	0.017735
McFadden	0.00735032
Link function: Logit.
Parameter Estimates
		Estimate	Std. Error	Wald	df	Sig.	95% Confidence Interval
							Lower Bound	Upper Bound
Threshold	[Neuropathy = 1.00]	-0.974117	0.129863	56.2667	1	6.32788e-14	-1.22864	-0.71959
	[Neuropathy = 2.00]	0.93879	0.128944	53.0074	1	3.32288e-13	0.686065	1.19152
Location	ZAlcohol_animal	0.230378	0.108644	4.49647	1	0.0339649	0.0174399	0.443316
Link function: Logit.
* -----------------------------.
* ADJUSTED MODELS.
* -----------------------------.
PLUM Neuropathy WITH
ZWestern_fast_food
diabetesduration
HbA1c
/LINK=LOGIT
/PRINT=PARAMETER SUMMARY PARALLEL.
PLUM - Ordinal Regression
Notes
Output Created		08-APR-2026 17:52:06
Comments
Input	Data	C:\Users\User\Desktop\FIA\Articole medicina\FFQ\Date FFQ partea 1.sav
	Active Dataset	DataSet1
	Filter	<none>
	Weight	<none>
	Split File	<none>
	N of Rows in Working Data File	300
Missing Value Handling	Definition of Missing	User-defined missing values are treated as missing.
	Cases Used	Statistics are based on all cases with valid data for all variables in the model.
Syntax		PLUM Neuropathy WITH ZWestern_fast_food diabetesduration HbA1c /LINK=LOGIT /PRINT=PARAMETER SUMMARY PARALLEL.
Resources	Processor Time	00:00:00.00
	Elapsed Time	00:00:00.00
Case Processing Summary
		N	Marginal Percentage
Neuropathy	1.00	78	0.27758
	2.00	130	0.462633
	3.00	73	0.259786
Valid		281	1
Missing		19
Total		300
Model Fitting Information
Model	-2 Log Likelihood	Chi-Square	df	Sig.
Intercept Only	594.945
Final	282.707	312.238	3	2.23311e-67
Link function: Logit.
Pseudo R-Square
Cox and Snell	0.670826
Nagelkerke	0.761805
McFadden	0.522887
Link function: Logit.
Parameter Estimates
		Estimate	Std. Error	Wald	df	Sig.	95% Confidence Interval
							Lower Bound	Upper Bound
Threshold	[Neuropathy = 1.00]	14.7022	1.51831	93.7654	1	3.55232e-22	11.7263	17.678
	[Neuropathy = 2.00]	19.9424	1.89402	110.862	1	6.34234e-26	16.2302	23.6546
Location	ZWestern_fast_food	-0.0487854	0.16015	0.0927955	1	0.760653	-0.362673	0.265102
	Diabetesduration	0.259627	0.0288403	81.04	1	2.21191e-19	0.203101	0.316153
	HbA1c	1.89422	0.199933	89.7617	1	2.68641e-21	1.50235	2.28608
Link function: Logit.
PLUM Neuropathy WITH
ZHealthy_prudent
diabetesduration
HbA1c
/LINK=LOGIT
/PRINT=PARAMETER SUMMARY PARALLEL.
PLUM - Ordinal Regression
Notes
Output Created		08-APR-2026 17:52:06
Comments
Input	Data	C:\Users\User\Desktop\FIA\Articole medicina\FFQ\Date FFQ partea 1.sav
	Active Dataset	DataSet1
	Filter	<none>
	Weight	<none>
	Split File	<none>
	N of Rows in Working Data File	300
Missing Value Handling	Definition of Missing	User-defined missing values are treated as missing.
	Cases Used	Statistics are based on all cases with valid data for all variables in the model.
Syntax		PLUM Neuropathy WITH ZHealthy_prudent diabetesduration HbA1c /LINK=LOGIT /PRINT=PARAMETER SUMMARY PARALLEL.
Resources	Processor Time	00:00:00.00
	Elapsed Time	00:00:00.00
Case Processing Summary
		N	Marginal Percentage
Neuropathy	1.00	78	0.27758
	2.00	130	0.462633
	3.00	73	0.259786
Valid		281	1
Missing		19
Total		300
Model Fitting Information
Model	-2 Log Likelihood	Chi-Square	df	Sig.
Intercept Only	597.143
Final	284.353	312.789	3	1.69665e-67
Link function: Logit.
Pseudo R-Square
Cox and Snell	0.671471
Nagelkerke	0.762537
McFadden	0.52381
Link function: Logit.
Parameter Estimates
		Estimate	Std. Error	Wald	df	Sig.	95% Confidence Interval
							Lower Bound	Upper Bound
Threshold	[Neuropathy = 1.00]	14.5359	1.49863	94.0804	1	3.02964e-22	11.5987	17.4732
	[Neuropathy = 2.00]	19.7983	1.88173	110.698	1	6.8907e-26	16.1102	23.4864
Location	ZHealthy_prudent	-0.125727	0.156298	0.647074	1	0.421161	-0.432066	0.180611
	Diabetesduration	0.259989	0.0288187	81.3886	1	1.85428e-19	0.203506	0.316473
	HbA1c	1.8733	0.197015	90.4104	1	1.93547e-21	1.48716	2.25944
Link function: Logit.
PLUM Neuropathy WITH
ZRefined_carbs
diabetesduration
HbA1c
/LINK=LOGIT
/PRINT=PARAMETER SUMMARY PARALLEL.
PLUM - Ordinal Regression
Notes
Output Created		08-APR-2026 17:52:06
Comments
Input	Data	C:\Users\User\Desktop\FIA\Articole medicina\FFQ\Date FFQ partea 1.sav
	Active Dataset	DataSet1
	Filter	<none>
	Weight	<none>
	Split File	<none>
	N of Rows in Working Data File	300
Missing Value Handling	Definition of Missing	User-defined missing values are treated as missing.
	Cases Used	Statistics are based on all cases with valid data for all variables in the model.
Syntax		PLUM Neuropathy WITH ZRefined_carbs diabetesduration HbA1c /LINK=LOGIT /PRINT=PARAMETER SUMMARY PARALLEL.
Resources	Processor Time	00:00:00.03
	Elapsed Time	00:00:00.02
Case Processing Summary
		N	Marginal Percentage
Neuropathy	1.00	78	0.27758
	2.00	130	0.462633
	3.00	73	0.259786
Valid		281	1
Missing		19
Total		300
Model Fitting Information
Model	-2 Log Likelihood	Chi-Square	df	Sig.
Intercept Only	597.143
Final	284.924	312.219	3	2.25483e-67
Link function: Logit.
Pseudo R-Square
Cox and Snell	0.670803
Nagelkerke	0.761779
McFadden	0.522854
Link function: Logit.
Parameter Estimates
		Estimate	Std. Error	Wald	df	Sig.	95% Confidence Interval
							Lower Bound	Upper Bound
Threshold	[Neuropathy = 1.00]	14.5886	1.49836	94.7977	1	2.10873e-22	11.6519	17.5253
	[Neuropathy = 2.00]	19.8313	1.8798	111.295	1	5.09906e-26	16.1469	23.5156
Location	ZRefined_carbs	0.0408596	0.149485	0.074713	1	0.784594	-0.252125	0.333844
	Diabetesduration	0.260357	0.0287786	81.8465	1	1.47074e-19	0.203952	0.316762
	HbA1c	1.87879	0.196971	90.9811	1	1.45054e-21	1.49274	2.26485
Link function: Logit.
PLUM Neuropathy WITH
ZAlcohol_animal
diabetesduration
HbA1c
/LINK=LOGIT
/PRINT=PARAMETER SUMMARY PARALLEL.
PLUM - Ordinal Regression
Notes
Output Created		08-APR-2026 17:52:06
Comments
Input	Data	C:\Users\User\Desktop\FIA\Articole medicina\FFQ\Date FFQ partea 1.sav
	Active Dataset	DataSet1
	Filter	<none>
	Weight	<none>
	Split File	<none>
	N of Rows in Working Data File	300
Missing Value Handling	Definition of Missing	User-defined missing values are treated as missing.
	Cases Used	Statistics are based on all cases with valid data for all variables in the model.
Syntax		PLUM Neuropathy WITH ZAlcohol_animal diabetesduration HbA1c /LINK=LOGIT /PRINT=PARAMETER SUMMARY PARALLEL.
Resources	Processor Time	00:00:00.00
	Elapsed Time	00:00:00.01
Case Processing Summary
		N	Marginal Percentage
Neuropathy	1.00	78	0.27758
	2.00	130	0.462633
	3.00	73	0.259786
Valid		281	1
Missing		19
Total		300
Model Fitting Information
Model	-2 Log Likelihood	Chi-Square	df	Sig.
Intercept Only	597.143
Final	284.135	313.008	3	1.52158e-67
Link function: Logit.
Pseudo R-Square
Cox and Snell	0.671726
Nagelkerke	0.762827
McFadden	0.524176
Link function: Logit.
Parameter Estimates
		Estimate	Std. Error	Wald	df	Sig.	95% Confidence Interval
							Lower Bound	Upper Bound
Threshold	[Neuropathy = 1.00]	14.5708	1.49595	94.8714	1	2.0316e-22	11.6388	17.5028
	[Neuropathy = 2.00]	19.831	1.88003	111.265	1	5.17638e-26	16.1462	23.5158
Location	ZAlcohol_animal	0.138979	0.1503	0.855034	1	0.355132	-0.155603	0.433561
	Diabetesduration	0.260685	0.028745	82.2447	1	1.20238e-19	0.204346	0.317024
	HbA1c	1.87658	0.19665	91.064	1	1.39099e-21	1.49115	2.26201
Link function: Logit.

## Sheet: Figure S1. FFQquestionnaire
						FOOD FREQUENCY QUESTIONNAIRE (FFQ)
						Assessment of dietary habits in patients with diabetic neuropathy associated with T2D
	Participant code: ............................ Age: ....... Sex: ☐ F ☐ M
	Residence: ☐ Urban ☐ Rural Education: ☐ Primary ☐ Middle school ☐ High school ☐ Post-secondary ☐ University
	Diabetes duration............ Recent HbA1c.............%
	Current treatment (multiple options may be checked): ☐ Diet ☐ Oral antidiabetic drugs ☐ Insulin ☐ Combined
	Administration method: ☐ assisted interview
				The following questions refer to your dietary habits.
				Please consider the last 4 weeks. Correct marking: X
	1. DRINKS
	Food item	How many times per WEEK did you consume?								Unit	Quantity per OCCASION
		0	1	2	3	4	5	6–7	8+		½	1	2	3+
	1.Water	☐	☐	☐	☐	☐	☐	☐	☐	glass	☐	☐	☐	☐
	2.Sugar-free drinks (light)	☐	☐	☐	☐	☐	☐	☐	☐	glass	☐	☐	☐	☐
	3.Sugary drinks	☐	☐	☐	☐	☐	☐	☐	☐	glass	☐	☐	☐	☐
	4.Fruit juice	☐	☐	☐	☐	☐	☐	☐	☐	glass	☐	☐	☐	☐
	5.Vegetable juice	☐	☐	☐	☐	☐	☐	☐	☐	glass	☐	☐	☐	☐
	6.Whole milk / kefir	☐	☐	☐	☐	☐	☐	☐	☐	glass	☐	☐	☐	☐
	7.Semi-skimmed milk	☐	☐	☐	☐	☐	☐	☐	☐	glass	☐	☐	☐	☐
	8.Skimmed milk	☐	☐	☐	☐	☐	☐	☐	☐	glass	☐	☐	☐	☐
	9.Tea (fruit/herbal)	☐	☐	☐	☐	☐	☐	☐	☐	cup	☐	☐	☐	☐
	10.Green/black tea	☐	☐	☐	☐	☐	☐	☐	☐	cup	☐	☐	☐	☐
	11.Coffee	☐	☐	☐	☐	☐	☐	☐	☐	cup	☐	☐	☐	☐
	12.Alcoholic beer	☐	☐	☐	☐	☐	☐	☐	☐	glass	☐	☐	☐	☐
	13.Non-alcoholic beer	☐	☐	☐	☐	☐	☐	☐	☐	glass	☐	☐	☐	☐
	14.Wine	☐	☐	☐	☐	☐	☐	☐	☐	glass	☐	☐	☐	☐
	15.Spirits	☐	☐	☐	☐	☐	☐	☐	☐	glass	☐	☐	☐	☐
	Standard unit: glass/cup = 200 ml (coffee 150 ml, spirits 20 ml
	2. DAIRY PRODUCTS
	Food item	How many times per WEEK did you consume?									Unit		Quantity per OCCASION
		0	1	2	3	4	5	6–7	8+				½	1	2	3+
	1.Full-fat dairy products	☐	☐	☐	☐	☐	☐	☐	☐		200 ml		☐	☐	☐	☐
	2.Semi-fat dairy products	☐	☐	☐	☐	☐	☐	☐	☐		200 ml		☐	☐	☐	☐
	3.Low-fat dairy products	☐	☐	☐	☐	☐	☐	☐	☐		200 ml		☐	☐	☐	☐
	4.Full-fat cheeses	☐	☐	☐	☐	☐	☐	☐	☐		slice		☐	☐	☐	☐
	5.Semi-fat cheeses	☐	☐	☐	☐	☐	☐	☐	☐		slice		☐	☐	☐	☐
	6.Spreadable cheese	☐	☐	☐	☐	☐	☐	☐	☐		tbsp		☐	☐	☐	☐
	3. BREAD AND CEREALS
	Food item	How many times per WEEK did you consume?								Unit	Quantity per OCCASION
		0	1	2	3	4	5	6–7	8+		½	1	2	3+
	1.White bread	☐	☐	☐	☐	☐	☐	☐	☐	slice	☐	☐	☐	☐
	2.Wholemeal bread	☐	☐	☐	☐	☐	☐	☐	☐	slice	☐	☐	☐	☐
	3.Brown/rye bread	☐	☐	☐	☐	☐	☐	☐	☐	slice	☐	☐	☐	☐
	4.Toast/crackers	☐	☐	☐	☐	☐	☐	☐	☐	slice	☐	☐	☐	☐
	5.Sweet breakfast cereals	☐	☐	☐	☐	☐	☐	☐	☐	bowl	☐	☐	☐	☐
	6.Muesli	☐	☐	☐	☐	☐	☐	☐	☐	bowl	☐	☐	☐	☐
	7.Pasta	☐	☐	☐	☐	☐	☐	☐	☐	plate	☐	☐	☐	☐
	8.White rice	☐	☐	☐	☐	☐	☐	☐	☐	serving	☐	☐	☐	☐
	9.Brown/whole-grain rice	☐	☐	☐	☐	☐	☐	☐	☐	serving	☐	☐	☐	☐
	1 bowl = 125 ml (without milk)
	4. VEGETABLES (excluding potatoes)
	Food item	How many times per WEEK did you consume?								Unit	Quantity per OCCASION
		0	1	2	3	4	5	6–7	8+		½	1	2	3+
	1.Raw vegetables	☐	☐	☐	☐	☐	☐	☐	☐	small bowl	☐	☐	☐	☐
	2.Cooked vegetables	☐	☐	☐	☐	☐	☐	☐	☐	½ plate	☐	☐	☐	☐
	3.Dried legumes	☐	☐	☐	☐	☐	☐	☐	☐	½ plate	☐	☐	☐	☐
	5. POTATOES
	Food item	How many times per WEEK did you consume?								Unit		Quantity per OCCASION
		0	1	2	3	4	5	6–7	8+			½	1	2	3+
	1.Boiled potatoes	☐	☐	☐	☐	☐	☐	☐	☐	serving		☐	☐	☐	☐
	2.Fried potatoes	☐	☐	☐	☐	☐	☐	☐	☐	serving		☐	☐	☐	☐
	3.Fried potato products	☐	☐	☐	☐	☐	☐	☐	☐	plate		☐	☐	☐	☐
	6. FRUIT
	Food item	How many times per WEEK did you consume?								Unit	Quantity per OCCASION
		0	1	2	3	4	5	6–7	8+		½	1	2	3+
	1.Fresh fruit	☐	☐	☐	☐	☐	☐	☐	☐	piece/bowl	☐	☐	☐	☐
	2.Cooked fruit (compote)	☐	☐	☐	☐	☐	☐	☐	☐	bowl	☐	☐	☐	☐
	Small bowl = 150 ml
	7. MEAT, FISH, EGGS
	Food item	How many times per WEEK did you consume?								Unit	Quantity per OCCASION
		0	1	2	3	4	5	6–7	8+		½	1	2	3+
	1.Eggs	☐	☐	☐	☐	☐	☐	☐	☐	pcs	☐	☐	☐	☐
	2.Poultry	☐	☐	☐	☐	☐	☐	☐	☐	serving	☐	☐	☐	☐
	3.Red meat	☐	☐	☐	☐	☐	☐	☐	☐	serving	☐	☐	☐	☐
	4.Sausages/frankfurters	☐	☐	☐	☐	☐	☐	☐	☐	pcs	☐	☐	☐	☐
	5.Salami/cold cuts	☐	☐	☐	☐	☐	☐	☐	☐	slice	☐	☐	☐	☐
	6.Ham	☐	☐	☐	☐	☐	☐	☐	☐	slice	☐	☐	☐	☐
	7.Cooked fish	☐	☐	☐	☐	☐	☐	☐	☐	fillet	☐	☐	☐	☐
	8.Canned/smoked fish	☐	☐	☐	☐	☐	☐	☐	☐	serving	☐	☐	☐	☐
	1 serving meat/fish ≈ 150 g
	8. FAST FOOD AND PROCESSED PRODUCTS
	Food item	How many times per WEEK did you consume?								Unit	Quantity per OCCASION
		0	1	2	3	4	5	6–7	8+		½	1	2	3+
	1.Fast food (hamburger, kebab)	☐	☐	☐	☐	☐	☐	☐	☐	pcs	☐	☐	☐	☐
	2.Pizza	☐	☐	☐	☐	☐	☐	☐	☐	serving	☐	☐	☐	☐
	3.Potato chips	☐	☐	☐	☐	☐	☐	☐	☐	small bowl	☐	☐	☐	☐
	4.Salted snacks/pretzels/sticks	☐	☐	☐	☐	☐	☐	☐	☐	small bowl	☐	☐	☐	☐
	9. SWEETS
	Food item	How many times per WEEK did you consume?								Unit	Quantity per OCCASION
		0	1	2	3	4	5	6–7	8+		½	1	2	3+
	1.Honey/jam/preserves	☐	☐	☐	☐	☐	☐	☐	☐	teaspoon	☐	☐	☐	☐
	2.Chocolate spread	☐	☐	☐	☐	☐	☐	☐	☐	teaspoon	☐	☐	☐	☐
	3.Pastries/confectionery	☐	☐	☐	☐	☐	☐	☐	☐	pcs	☐	☐	☐	☐
	4.Biscuits	☐	☐	☐	☐	☐	☐	☐	☐	pcs	☐	☐	☐	☐
	5.Chocolate	☐	☐	☐	☐	☐	☐	☐	☐	serving	☐	☐	☐	☐
	6.Sweets (candies, etc.)	☐	☐	☐	☐	☐	☐	☐	☐	pcs	☐	☐	☐	☐
	7.Ice cream	☐	☐	☐	☐	☐	☐	☐	☐	scoop	☐	☐	☐	☐
	10. NUTS AND SEEDS
	Food item	How many times per WEEK did you consume?								Unit	Quantity per OCCASION
		0	1	2	3	4	5	6–7	8+		½	1	2	3+
	1.Nuts/peanuts/seeds	☐	☐	☐	☐	☐	☐	☐	☐	handful	☐	☐	☐	☐
	1 handful ≈ 25 g
	Food preparation
	What type of fat do you usually use when preparing meat and fish?
	 butter, margarine
	 olive oil
	 plant-based cooking fats (palm, coconut fat)
	 animal cooking fats (lard)
	 sunflower oil, corn germ oil, rapeseed oil, etc.
	What type of fat do you usually use when preparing vegetables?
	 butter, margarine
	 olive oil
	 plant-based cooking fats (palm, coconut fat)
	 animal cooking fats (lard)
	 sunflower oil, corn germ oil, rapeseed oil, etc.
	 I do not use any
